# Supplementary material for: Uptake of oral fluid-based HIV self-testing among men who have sex with men and transgender women in Thailand
Source: PLoS One. 2021 Aug 16;16(8):e0256094. doi: 10.1371/journal.pone.0256094 (PMC8367007; doi:10.1371/journal.pone.0256094)
Supplement: S1 Dataset — (XLSX) [file pone.0256094.s003.xlsx]

## Sheet: Sheet1
city	recruit	deidentifiedcode	optionhivtest	deliverykit	kp	msmtg	sexwork	clientsex	oralresults	bloodresults	linkagehtc	statusconfirm	resultconfirmed	hivstatus	typehtcservices	linkagecst	typecstservices	LTFU	whereltfu	discord	evertested	firstester	recentester	frequentester	acceptoral	intentionhivst	q1age_yr	age	age18	agecat	q1howlong_live	q1sexpartner_12m	q1edu	q1occ	q1married	q1no_child	child	q1livewith	livealone	q1income	q1income_new	income	q10nocuredisease	q10hormone	q10prep	q10pep	q2condom_fem1	q2condom_fem2	q2condom_male1
3	1	585	1	5	1	1			0	99	99	99	99	0		99		99		99	1	0	0	99	0	0	41	41	2	4	99	99	1	5	4		0	1	1			99	0	0	0	0	1	99	1
2	1	256	1	5	1	1	0	0	0	99	99	99	99	0		99		99		99	1	0	0	0	0	0	21	21	2	2	4	1	3	1	4		0	1	1			99	0	0	0	0	2	2	1
2	2	426	2	1	1	1	0	0	0	99	99	99	99	0		99		99		99	1	0	1	0	1	0	35	35	2	4	4	1	4	3	4	0	0	3	0			99	0	0	0	3	2	2	1
1	1	2492	1	5	1	1	0	0	0	99	99	99	99	0		99		99		99	1	0	1	1	1	1	21	21	2	2	4	1	3	1	99		0	3	0	8000	8000	0	0	0	0	1	99	1	99
1	1	1874	2	2	1	1	0	0	0	99	99	99	99	0		99		99		99	0	1	0	99	1	1	21	21	2	2	4	1	3	1	4	0	0	3	0	0	2500	0	1	0	0	0	2	2	2
2	1	262	1	5	1	1	0	0	0	99	99	99	99	0		99		99		99	1	0	0	1	1	1	20	20	2	2	4	1	3	1	4	0	0	3	0			99	0	0	0	0	2	2	2
2	1	1083	1	5	1	1			0	99	99	99	99	0		99		99		99	1	0	1	1	1	1	56	56	2	4	3	1	2	5	99		0	2	0			99	0	0	0	0	0	0	0
2	1	2356	1	5	1	1			0	99	99	99	99	0		99		99		99	0	1	0	99	0	99	18	18	2	1	99	1	99	99	99		0	1	1			99	99	99	99	99	0	0	0
1	1	1881	1	5	1	1	0	0	0	99	99	99	99	0		99		99		99	1	0	0	99	1	1	26	26	2	3	4	1	3	4	4	0	0	3	0			99	0	0	0	0	2	2	1
1	2	534	1	5	1	1			0	99	99	99	99	0		99		99		99	0	1	0	99	0	0	28	28	2	3	4	1	3	99	4	0	0	1	1			99	0	0	0	0	99	99	99
2	1	2279	1	5	1	1	0	0	0	99	99	99	99	0		99		99		99	0	1	0	99	1	1	20	20	2	2	4	1	3	1	4		0	3	0	5000	5000	0	0	0	0	0	2	2	1
1	1	1803	1	5	2	1	1	0	0	99	99	99	99	0		99		99		99	1	0	0	0	1	0	99	29	2	3	4	2	2	5	4		0	2	0			99	0	0	0	0	1	1	1
1	1	956	1	5	1	1	0	0	1	99	100	100	100	100		100		1	2	99	1	0	0	99	1	0	28	28	2	3	4	1	4	4	4	0	0	3	0	15000	15000	1	0	0	0	0	2	2	1
3	1	1407	1	5	1	1	0	0	0	99	99	99	99	0		99		99		99	99	99	99	99	1	0	55	55	2	4	99	1	1	3	4		0	1	1			99	99	99	0	0	1	1	1
1	1	697	1	5	2	1	1	0	0	99	99	99	99	0		99		99		99	1	0	0	99	0	1	25	25	2	3	3	3	4	5	4	0	0	3	0	15000	15000	1	0	0	0	0	2	1	2
2	1	1099	1	5	1	1	0	0	0	99	99	99	99	0		99		99		99	0	1	0	99	1	99	18	18	2	1	3	1	3	1	4	0	0	1	1	0	2500	0	99	99	99	99	2	2	2
3	1	916	1	5	2	1	1	1	0	99	99	99	99	0		99		99		99	1	0	0	99	1	99	26	26	2	3	4	3	1	5	4		0	2	0	5000	5000	0	0	0	3	3	1	1	1
1	1	1836	1	5	1	1	0	0	0	99	99	99	99	0		99		99		99	0	1	0	99	0	0	25	25	2	3	4	1	3	3	4		0	2	0			99	0	0	0	0	1	1	1
3	1	946	1	5	2	1	1	0	0	99	99	99	99	0		99		99		99	99	99	99	0	1	0	29	29	2	3	4	1	4	4	4		0	2	0	18000	18000	1	0	0	0	0	2	1	1
2	1	1231	1	5	1	1	0	0	0	99	99	99	99	0		99		99		99	0	1	0	99	1	1	19	19	2	1	4	1	2	1	4		0	1	1			99	0	0	0	0	99	99	0
1	1	1021	1	5	2	1	1	1	0	99	99	99	99	0		99		99		99	99	99	99	99	1	0	99	21	2	2	4	2	1	4	4		0	1	1	15000	15000	1	99	99	0	0	2	1	1
2	2	5	2	1	1	1	0	0	0	99	99	99	99	0		99		99		99	0	1	0	99	0	1	24	24	2	2	4	3	4	4	4		0	1	1	12000	12000	0	0	0	0	0	2	2	1
2	1	1725	1	5	1	1	0	0	0	99	99	99	99	0		99		99		99	1	0	0	0	1	1	23	23	2	2	4	1	4	4	4	0	0	3	0	9000	9000	0	0	0	0	0	1	1	1
1	1	202	1	5	1	1	0	0	1	99	100	100	100	100		100		1	2	99	1	0	0	1	0	99	31	31	2	4	4	1	3	4	4		0	1	1			99	0	0	0	0	1	1	1
2	1	709	1	5	1	1	0	0	0	99	99	99	99	0		99		99		99	1	0	0	0	1	1	21	21	2	2	4	1	3	1	4	0	0	2	0			99	0	0	0	0	2	2	1
1	1	377	1	5	1	1	0	0	1	99	1	1	1	1	1	100		1	3	0	0	1	0	99	1	1	26	26	2	3	4	1	2	3	4	0	0	2	0			99	0	0	0	0	2	2	0
1	2	1544	2	3	1	1	0	0	0	99	99	99	99	0		99		99		99	1	0	1	99	0	1	24	24	2	2	99	99	4	3	4		0	3	0			99	1	0	0	0	1	1	1
1	2	728	2	3	1	1	0	0	0	99	99	99	99	0		99		99		99	1	0	0	99	1	0	43	43	2	4	4	1	4	2	4		0	1	1	30000	30000	1	0	0	0	0	0	0	0
2	1	1914	1	5	1	1	0	0	0	99	99	99	99	0		99		99		99	0	1	0	99	1	99	18	18	2	1	99	2	3	1	99		0	1	1			99	0	0	0	0	1	2	2
1	1	1456	1	5	1	1	0	0	0	99	99	99	99	0		99		99		99	1	0	0	99	1	1	32	32	2	4	4	1	4	0	4		0	3	0			99	0	0	0	0	1	1	1
1	1	2343	1	5	1	1	0	0	0	99	99	99	99	0		99		99		99	0	1	0	99	1	1	23	23	2	2	4	1	3	1	4	0	0	2	0	9000	9000	0	0	0	0	0	2	2	1
3	1	1523	1	5	1	1			1	99	1	1	1	1	2	1	3	0		0	1	0	1	99	1	1	32	32	2	4	1	1	0	0	4		0	1	1			99	0	0	0	0	1	99	99
1	1	1495	1	5	1	1	0	0	0	99	99	99	99	0		99		99		99	1	0	1	0	1	1	20	20	2	2	4	1	3	1	4		0	2	0	5000	5000	0	0	0	0	0	2	2	2
3	2	1869	2	3	1	1	0	0	0	99	99	99	99	0		99		99		99	0	1	0	99	1	0	25	25	2	3	4	1	4	1	4	0	0	5	0	12000	12000	0	0	0	0	0	2	2	0
1	2	568	2	3	1	1	0	0	1	99	1	1	1	1	3	1	3	0		0	0	1	0	99	1	1	31	31	2	4	4	1	4	99	4	0	0	1	1	24000	24000	1	0	0	0	0	2	2	2
3	1	2457	1	5	1	1	0	0	0	99	99	99	99	0		99		99		99	1	0	0	0	1	0	26	26	2	3	3	1	2	4	4		0	2	0	9000	9000	0	0	0	0	0	1	1	1
1	1	1735	1	5	1	1	0	0	1	99	100	100	100	100		100		1	2	99	1	0	0	0	0	1	30	30	2	4	4	1	3	3	4	0	0	2	0	15000	15000	1	0	0	0	0	2	2	1
1	2	1444	2	3	1	1	0	0	0	99	99	99	99	0		99		99		99	1	0	0	99	1	1	34	34	2	4	4	1	4	4	4		0	5	0			99	0	0	0	0	0	0	2
2	1	53	2	2	1	1	0	0	0	99	99	99	99	0		99		99		99	0	1	0	99	1	1	36	36	2	4	4	1	4	4	4	0	0	3	0			99	0	0	0	0	2	2	1
2	1	1437	1	5	1	1			0	99	99	99	99	0		99		99		99	1	0	0	99	0	99	21	21	2	2	4	1	4	3	99		0	99	99			99	0	0	0	0	2	2	1
3	1	569	1	5	2	1	1	1	0	99	99	99	99	0		99		99		99	1	0	1	0	1	1	29	29	2	3	4	2	3	5	4	1	1	3	0	12000	12000	0	0	0	97	97	1	1	1
3	2	1218	2	3	1	1	0	0	0	99	99	99	99	0		99		99		99	1	0	0	1	1	1	22	22	2	2	4	1	4	1	99		0	5	0			99	0	0	0	0	2	2	0
1	2	1169	2	3	1	1			0	99	99	99	99	0		99		99		99	1	0	1	1	1	1	25	25	2	3	4	1	4	99	4		0	1	1			99	0	0	0	0	2	2	1
2	1	2468	1	5	1	1	0	0	0	99	99	99	99	0		99		99		99	1	0	0	0	1	1	35	35	2	4	4	1	4	2	4	0	0	3	0			99	0	0	0	0	2	2	2
2	1	2167	1	5	1	1	0	0	0	99	99	99	99	0		99		99		99	0	1	0	99	0	99	19	19	2	1	3	1	3	0	4	0	0	2	0	0	2500	0	0	0	0	0	1	1	1
1	2	1059	2	3	1	1	0	0	1	99	100	100	100	100		100		1	2	99	0	1	0	99	1	1	33	33	2	4	4	1	4	3	99		0	5	0			99	0	0	0	0	0	0	0
3	1	859	1	5	2	1	1	0	0	99	99	99	99	0		99		99		99	1	0	1	0	1	1	46	46	2	4	4	3	3	4	4		0	3	0	50000	50000	1	1	0	0	0	1	1	1
1	2	2345	2	3	1	1	0	0	0	99	99	99	99	0		99		99		99	1	0	0	0	1	1	21	21	2	2	3	1	3	1	4	0	0	1	1			99	99	1	0	0	2	2	1
2	2	1274	2	2	1	1	0	0	1	99	1	1	1	1	1	1	3	0		0	0	1	0	99	1	1	24	24	2	2	4	1	4	4	4		0	3	0	9000	9000	0	0	0	0	0	0	1	2
3	1	158	1	5	1	1	0	0	0	99	99	99	99	0		99		99		99	1	0	0	1	1	1	21	21	2	2	3	1	3	1	4	0	0	2	0			99	0	0	0	0	2	2	2
1	2	438	1	5	2	1	1	1	0	99	99	99	99	0		99		99		99	0	1	0	99	1	0	19	19	2	1	3	2	3	1	1	0	0	4	0	12000	12000	0	0	0	0	0	0	1	2
2	1	1028	1	5	1	1	0	0	0	99	99	99	99	0		99		99		99	0	1	0	99	1	99	28	28	2	3	4	1	3	4	4	0	0	99	99	9000	9000	0	0	0	0	0	2	2	99
1	1	406	1	5	1	1	0	0	0	99	99	99	99	0		99		99		99	1	0	0	0	1	0	27	27	2	3	4	3	3	4	1	0	0	4	0	12000	12000	0	0	0	0	0	1	1	1
1	1	1482	1	5	1	1	0	0	0	99	99	99	99	0		99		99		99	1	0	0	0	1	1	99	29	2	3	4	1	3	4	4		0	3	0			99	99	0	0	0	1	1	1
2	1	967	1	5	1	1	0	0	0	99	99	99	99	0		99		99		99	0	1	0	99	1	1	18	18	2	1	4	1	3	1	4		0	1	1			99	0	0	0	0	2	2	1
2	2	1739	1	5	1	1	0	0	0	99	99	99	99	0		99		99		99	0	1	0	99	1	1	23	23	2	2	4	99	4	4	4	0	0	1	1			99	0	0	0	0	1	1	1
3	2	128	2	3	1	1	0	0	0	99	99	99	99	0		99		99		99	1	0	1	1	1	1	33	33	2	4	99	1	4	3	4		0	99	99	70000	70000	1	0	0	3	0	2	2	1
1	2	618	1	5	1	1	0	0	0	99	99	99	99	0		99		99		99	1	0	0	1	0	1	28	28	2	3	4	1	4	3	4		0	5	0	40000	40000	1	1	0	0	0	1	1	0
1	1	1463	2	2	1	1	0	0	0	99	99	99	99	0		99		99		99	1	0	1	1	0	1	27	27	2	3	4	99	4	2	4		0	3	0			99	0	0	0	0	1	1	1
2	1	2475	1	5	1	1	0	0	0	99	99	99	99	0		99		99		99	0	1	0	99	1	0	21	21	2	2	4	3	3	4	4	0	0	2	0			99	0	0	0	0	1	2	2
2	1	2125	1	5	2	1	1	0	0	99	99	99	99	0		99		99		99	0	1	0	99	1	1	27	27	2	3	4	3	2	3	4	2	1	5	0	9000	9000	0	0	0	0	0	0	1	0
2	1	977	1	5	1	1	0	0	0	99	99	99	99	0		99		99		99	0	1	0	99	1	1	33	33	2	4	4	1	3	2	4	0	0	3	0	15000	15000	1	0	0	0	0	2	2	2
1	1	2128	1	5	1	1			0	99	99	99	99	0		99		99		99	1	0	0	0	1	0	99	36	2	4	4	3	3	5	4		0	2	0			99	0	0	0	0	1	1	1
1	1	1131	1	5	2	1	1	1	0	99	99	99	99	0		99		99		99	1	0	0	99	1	0	22	22	2	2	4	2	3	5	4		0	2	0	30000	30000	1	0	0	0	0	0	0	1
3	1	1029	1	5	1	1	0	0	0	99	99	99	99	0		99		99		99	1	0	0	99	1	1	21	21	2	2	1	1	4	1	4	2	1	5	0			99	0	0	0	0	2	2	0
3	1	603	1	5	1	1	0	0	1	99	100	100	100	100		100		1	2	99	1	0	1	1	0	99	17	17	1	1	99	1	2	1	4	3	1	2	0	5000	5000	0	99	99	0	99	1	1	1
3	1	1534	1	5	2	1	1	1	0	99	99	99	99	0		99		99		99	1	0	0	0	1	1	20	20	2	2	99	3	3	5	4		0	2	0			99	0	0	0	0	2	2	1
1	1	396	1	5	1	1			1	99	1	1	1	1	1	1	2	0		0	1	0	0	99	0	99	18	18	2	1	2	99	2	0	4		0	2	0			99	99	99	99	99	99	1	0
2	1	2010	1	5	1	1	0	0	0	99	99	99	99	0		99		99		99	1	0	0	99	1	1	21	21	2	2	4	1	2	0	4	0	0	3	0	5000	5000	0	0	0	0	0	1	2	1
1	1	1740	1	5	1	1	0	0	0	99	99	99	99	0		99		99		99	1	0	0	99	1	1	43	43	2	4	4	1	4	2	4	0	0	1	1			99	0	0	0	0	2	2	0
1	1	2212	1	5	1	1	0	0	0	99	99	99	99	0		99		99		99	0	1	0	99	0	0	23	23	2	2	4	1	0	1	4	0	0	2	0	0	2500	0	0	0	0	0	2	2	1
1	1	468	1	5	2	1	1	0	0	99	99	99	99	0		99		99		99	0	1	0	0	1	0	99	21	2	2	4	2	2	5	4		0	3	0			99	0	0	0	0	1	1	1
2	1	1120	1	5	1	1	0	0	0	99	99	99	99	0		99		99		99	1	0	1	1	1	1	21	21	2	2	4	1	3	1	4		0	1	1			99	0	0	0	0	1	1	1
2	1	1818	1	5	1	1	0	0	0	99	99	99	99	0		99		99		99	0	1	0	99	0	0	18	18	2	1	3	1	3	1	99		0	1	1			99	0	0	0	0	1	2	1
3	1	1088	1	5	1	1	0	0	0	99	99	99	99	0		99		99		99	0	1	0	99	1	0	20	20	2	2	4	2	3	4	4		0	2	0			99	0	0	0	0	1	1	2
1	1	1087	1	5	1	1	0	0	0	99	99	99	99	0		99		99		99	0	1	0	99	1	1	25	25	2	3	4	1	4	4	4		0	1	1			99	0	0	0	0	2	2	1
1	2	1167	1	5	1	1	0	0	1	99	1	1	1	1	3	1	3	0		0	1	0	1	0	0	0	23	23	2	2	2	1	4	4	4		0	2	0	9500	9500	0	0	0	0	0	1	1	1
2	1	2317	1	5	1	1	0	1	0	99	99	99	99	0		99		99		99	99	99	99	1	1	1	23	23	2	2	99	1	3	4	4	6	1	2	0	9000	9000	0	0	0	0	0	1	1	1
1	1	2399	1	5	1	1	0	0	0	99	99	99	99	0		99		99		99	0	1	0	99	1	0	40	40	2	4	4	3	2	4	1	4	1	3	0	16000	16000	1	0	0	0	0	1	0	1
2	1	2495	1	5	1	1	0	0	0	99	99	99	99	0		99		99		99	1	0	1	1	1	1	42	42	2	4	4	3	4	4	4	0	0	1	1	30000	30000	1	0	0	1	2	1	1	1
3	1	232	1	5	1	1	0	0	0	99	99	99	99	0		99		99		99	0	1	0	99	1	1	24	24	2	2	4	1	3	4	4		0	2	0	20000	20000	1	0	0	0	0	2	2	1
2	1	2452	1	5	1	1	0	0	0	99	99	99	99	0		99		99		99	1	0	1	1	1	1	21	21	2	2	4	1	3	1	4	0	0	3	0	7500	7500	0	0	0	0	0	2	2	1
1	1	349	1	5	1	1		0	0	99	99	99	99	0		99		99		99	0	1	0	99	0	0	22	22	2	2	4	3	3	1	4	0	0	5	0			99	0	0	0	0	2	2	1
2	1	771	1	5	1	1	0	0	0	99	99	99	99	0		99		99		99	0	1	0	99	1	0	21	21	2	2	4	1	3	1	4	0	0	3	0	8000	8000	0	0	0	0	0	1	0	1
2	1	295	1	5	1	1			0	99	99	99	99	0		99		99		99	1	0	1	1	1	1	22	22	2	2	4	99	3	1	4		0	1	1			99	1	0	99	0	99	99	99
1	2	1928	2	3	2	1	1	1	1	99	100	100	100	100		100		1	2	99	1	0	0	0	1	1	26	26	2	3	4	1	4	4	4	1	1	5	0	10000	10000	0	0	0	0	0	1	1	1
2	1	2388	1	5	1	1	0	0	0	99	99	99	99	0		99		99		99	1	0	0	99	1	0	26	26	2	3	4	1	4	3	4	0	0	3	0	500000	100000	1	0	0	0	0	2	2	1
2	1	1789	1	5	1	1	0	0	0	99	99	99	99	0		99		99		99	0	1	0	99	1	0	23	23	2	2	4	2	4	1	4	0	0	3	0			99	0	0	0	0	1	1	2
1	1	2377	1	5	1	1	0	0	0	99	99	99	99	0		99		99		99	0	1	0	99	1	0	37	37	2	4	4	3	4	4	4	2	1	4	0	30000	30000	1	99	99	0	0	0	1	0
1	2	276	1	5	1	1	0	0	0	99	99	99	99	0		99		99		99	1	0	1	0	1	0	20	20	2	2	4	1	3	99	4	0	0	2	0	9500	9500	0	0	0	0	0	1	1	1
1	1	499	1	5	1	1	0	0	0	99	99	99	99	0		99		99		99	1	0	0	99	0	1	34	34	2	4	4	3	4	4	4		0	3	0			99	0	0	0	0	1	0	99
1	1	2455	1	5	2	1	1	0	0	99	99	99	99	0		99		99		99	1	0	1	0	1	1	29	29	2	3	4	1	3	5	4	0	0	1	1	20000	20000	1	0	0	0	0	2	2	2
1	1	2415	1	5	2	1	1	1	0	99	99	99	99	0		99		99		99	1	0	1	0	1	1	28	28	2	3	4	2	3	4	1	1	1	4	0	15000	15000	1	0	0	3	0	0	0	1
2	1	2080	1	5	1	1	0	0	1	99	1	1	1	1	1	1	2	0		0	0	1	0	99	1	1	29	29	2	3	4	1	2	4	4	0	0	3	0	13000	13000	0	0	0	0	0	1	1	1
2	1	2189	1	5	1	1	0	0	0	99	99	99	99	0		99		99		99	0	1	0	99	1	1	21	21	2	2	4	1	3	1	4		0	3	0	0	2500	0	0	0	0	0	1	1	1
2	1	191	1	5	2	1	1	0	0	99	99	99	99	0		99		99		99	1	0	0	0	1	99	19	19	2	1	4	3	2	1	4	0	0	2	0			99	0	0	0	0	2	2	2
2	1	345	1	5	1	1	0	0	0	99	99	99	99	0		99		99		99	1	0	0	0	1	1	26	26	2	3	4	1	3	4	4	0	0	3	0	12000	12000	0	0	0	0	0	2	2	1
2	1	648	1	5	1	1	0	0	0	99	99	99	99	0		99		99		99	1	0	0	99	0	1	21	21	2	2	4	3	3	1	4	0	0	3	0			99	0	0	0	0	1	1	1
1	1	1826	1	5	2	1	1	1	0	99	99	99	99	0		99		99		99	1	0	0	0	1	0	99	57	2	4	4	1	3	5	99		0	3	0			99	0	0	0	0	1	1	1
2	1	199	1	5	1	1	0	0	0	99	99	99	99	0		99		99		99	0	1	0	99	0	1	23	23	2	2	4	2	4	5	4	0	0	1	1			99	0	0	0	0	1	1	1
3	1	1634	1	5	2	1	1	1	0	99	99	99	99	0		99		99		99	1	0	0	1	1	1	27	27	2	3	3	1	4	5	4		0	1	1	20000	20000	1	0	0	0	0	1	1	99
1	1	1093	1	5	1	1			0	99	99	99	99	0		99		99		99	1	0	1	1	1	0	18	18	2	1	4	1	2	3	4	0	0	3	0	22000	22000	1	1	0	0	0	1	1	1
2	2	2018	1	5	1	1	0	0	0	99	99	99	99	0		99		99		99	1	0	0	99	1	1	22	22	2	2	4	1	3	1	4	0	0	1	1	0	2500	0	0	0	0	0	2	2	0
1	1	1293	1	5	2	1	1	1	0	99	99	99	99	0		99		99		99	1	0	0	99	1	0	17	17	1	1	3	3	1	4	4	0	0	1	1	10000	10000	0	0	0	0	0	1	1	1
2	2	1586	2	1	1	1			0	99	99	99	99	0		99		99		99	1	0	0	99	1	1	28	28	2	3	4	1	4	3	4		0	1	1			99	0	0	0	0	1	99	1
3	2	2292	2	3	1	1	0	0	0	99	99	99	99	0		99		99		99	1	0	1	1	1	99	25	25	2	3	4	1	4	4	4	0	0	5	0	20000	20000	1	0	0	0	0	0	2	2
1	2	2003	2	3	1	1	0	0	0	99	99	99	99	0		99		99		99	1	0	0	99	1	0	34	34	2	4	4	1	4	4	4		0	1	1	40000	40000	1	0	0	3	3	1	99	1
1	1	1009	1	5	1	1	0	0	0	99	99	99	99	0		99		99		99	0	1	0	99	1	1	23	23	2	2	4	1	4	4	4	0	0	3	0			99	99	0	0	0	2	2	1
1	2	1527	2	3	1	1		0	0	99	99	99	99	0		99		99		99	1	0	1	0	1	1	23	23	2	2	4	1	4	4	4	0	0	3	0	12000	12000	0	0	0	0	0	2	2	0
1	2	2303	1	5	1	1	0	0	1	99	1	1	1	1	3	1	3	0		0	1	0	0	99	1	1	22	22	2	2	4	1	3	1	4		0	3	0			99	0	0	0	0	2	2	2
2	1	1485	2	1	1	1	0	0	1	99	1	1	1	1	1	1	2	0		0	1	0	1	99	1	1	37	37	2	4	4	1	3	4	4	0	0	5	0	15000	15000	1	0	0	0	0	0	1	0
1	2	2118	1	5	1	1	0	0	0	99	99	99	99	0		99		99		99	0	1	0	99	1	1	18	18	2	1	3	3	99	1	99		0	1	1			99	0	0	1	0	1	99	99
2	1	1289	1	5	1	1	0	0	0	99	99	99	99	0		99		99		99	1	0	0	0	1	99	23	23	2	2	4	1	3	1	4		0	2	0			99	99	0	0	0	1	2	1
3	1	767	1	5	2	1	1	0	0	99	99	99	99	0		99		99		99	1	0	1	0	1	1	38	38	2	4	4	3	3	4	1	2	1	4	0			99	0	0	0	0	0	1	1
1	2	1180	2	2	1	1	0	0	0	99	99	99	99	0		99		99		99	1	0	0	99	1	0	48	48	2	4	4	1	4	4	4		0	1	1	45000	45000	1	0	0	0	0	2	2	0
2	1	509	1	5	1	1	0	0	0	99	99	99	99	0		99		99		99	1	0	0	1	1	1	44	44	2	4	4	1	4	3	4		0	1	1			99	0	0	0	0	1	1	1
2	1	1997	1	5	1	1	0	0	0	99	99	99	99	0		99		99		99	1	0	1	0	1	1	19	19	2	1	4	1	3	1	4	0	0	2	0	4000	4000	0	0	0	0	0	1	1	1
1	2	80	2	3	1	1	0	0	0	99	99	99	99	0		99		99		99	1	0	0	0	1	1	34	34	2	4	4	3	4	3	99		0	4	0			99	0	0	0	0	0	1	1
1	1	862	1	5	1	1	0	0	0	99	99	99	99	0		99		99		99	1	0	0	0	1	1	36	36	2	4	3	1	3	0	4	0	0	3	0			99	1	0	0	0	1	1	1
1	1	1550	1	5	1	1	0	0	0	99	99	99	99	0		99		99		99	0	1	0	99	1	1	19	19	2	1	4	1	3	1	4		0	1	1			99	0	0	0	0	2	2	2
3	1	1308	1	5	2	1	1	1	0	99	99	99	99	0		99		99		99	0	1	0	99	1	1	21	21	2	2	3	3	3	4	4		0	3	0			99	0	0	0	0	1	1	1
2	1	2193	1	5	1	1	0	0	0	99	99	99	99	0		99		99		99	0	1	0	99	1	1	18	18	2	1	3	1	3	1	4	0	0	2	0			99	0	0	0	0	2	2	2
2	1	1714	1	5	2	1	1	0	0	99	99	99	99	0		99		99		99	1	0	0	99	1	1	19	19	2	1	4	3	1	4	4	0	0	3	0	9500	9500	0	0	0	0	0	0	0	1
2	1	1020	1	5	1	1	0	0	0	99	99	99	99	0		99		99		99	0	1	0	99	0	99	22	22	2	2	99	1	2	5	4	1	1	3	0	9500	9500	0	99	99	99	99	0	0	0
1	1	999	1	5	1	1	0	0	0	99	99	99	99	0		99		99		99	99	99	99	99	1	0	99	23	2	2	4	2	3	4	4		0	3	0	15000	15000	1	0	0	0	0	1	1	1
2	1	1184	1	5	1	1	0	0	0	99	99	99	99	0		99		99		99	1	0	0	99	1	1	31	31	2	4	3	1	4	3	4	0	0	1	1	12000	12000	0	0	0	0	0	2	2	0
1	2	2392	2	3	1	1	0	0	0	99	99	99	99	0		99		99		99	0	1	0	99	1	1	21	21	2	2	4	1	3	4	4		0	1	1	15000	15000	1	0	0	0	0	2	2	0
1	2	200	2	2	1	1	0	0	0	99	99	99	99	0		99		99		99	1	0	0	99	1	0	20	20	2	2	4	1	3	1	4		0	2	0			99	0	0	0	0	1	1	1
1	1	2450	1	5	2	1	1	1	0	99	99	99	99	0		99		99		99	0	1	0	99	1	0	20	20	2	2	3	3	3	5	4	0	0	2	0	23000	23000	1	0	0	0	0	1	99	1
2	1	389	1	5	1	1	0	0	0	99	99	99	99	0		99		99		99	0	1	0	99	1	0	19	19	2	1	3	1	3	1	4	0	0	2	0	8000	8000	0	0	0	0	0	2	2	1
2	1	1178	1	5	1	1	0	0	0	99	99	99	99	0		99		99		99	0	1	0	99	1	1	19	19	2	1	4	1	3	1	4	0	0	1	1	3000	3000	0	0	0	0	0	2	2	1
2	1	2200	1	5	1	1	0	0	0	99	99	99	99	0		99		99		99	0	1	0	99	1	0	22	22	2	2	4	3	3	1	4	0	0	1	1			99	0	0	0	0	2	2	2
1	1	2208	1	5	1	1	0	0	0	99	99	99	99	0		99		99		99	0	1	0	99	1	1	19	19	2	1	4	1	3	1	4	5	1	2	0	4000	4000	0	0	0	0	0	0	0	0
2	1	1837	1	5	1	1	0	0	0	99	99	99	99	0		99		99		99	0	1	0	99	1	1	17	17	1	1	4	1	3	1	4	0	0	3	0	6000	6000	0	0	0	0	0	2	2	1
2	1	1520	1	5	2	1	1	0	0	99	99	99	99	0		99		99		99	0	1	0	99	1	0	25	25	2	3	4	3	3	4	4	0	0	1	1	12000	12000	0	0	0	0	0	1	1	1
1	1	1026	1	5	1	1	0	0	0	99	99	99	99	0		99		99		99	0	1	0	99	1	99	99	20	2	2	99	2	1	5	4		0	3	0			99	0	0	0	0	1	1	1
1	1	824	1	5	1	1	0	0	0	99	99	99	99	0		99		99		99	1	0	1	0	1	0	23	23	2	2	4	1	3	99	4		0	3	0			99	0	99	0	0	0	0	0
2	1	1373	1	5	1	1			0	99	99	99	99	0		99		99		99	99	99	99	99	0	99	19	19	2	1	99	99	3	1	4		0	99	99			99	99	99	99	99	99	99	99
2	1	765	1	5	1	1			0	99	99	99	99	0		99		99		99	1	0	1	1	1	0	21	21	2	2	4	1	4	1	4	0	0	5	0	9000	9000	0	99	0	0	1	0	0	0
3	1	1820	1	5	1	1			0	99	99	99	99	0		99		99		99	1	0	0	99	1	1	21	21	2	2	99	1	3	99	4		0	1	1			99	0	0	0	0	99	99	99
2	1	1913	1	5	1	1	0	0	0	99	99	99	99	0		99		99		99	1	0	1	1	1	0	27	27	2	3	4	1	3	4	4		0	1	1	16000	16000	1	0	0	0	0	1	1	1
2	1	414	1	5	1	1	0	0	0	99	99	99	99	0		99		99		99	1	0	1	1	0	1	19	19	2	1	4	1	3	1	4	0	0	2	0	7500	7500	0	0	0	0	0	1	2	0
2	1	1135	1	5	1	1	0	0	0	99	99	99	99	0		99		99		99	1	0	1	0	1	1	26	26	2	3	4	2	2	4	4	0	0	4	0	9000	9000	0	0	0	0	0	0	2	2
2	1	391	1	5	1	1	0	0	0	99	99	99	99	0		99		99		99	1	0	0	1	1	0	19	19	2	1	4	1	3	1	4	0	0	5	0			99	0	0	0	0	1	2	0
3	1	156	1	5	1	1	0	0	1	99	1	1	1	1	1	100		1	3	0	1	0	0	99	0	99	33	33	2	4	4	1	3	5	4		0	5	0			99	99	99	99	99	1	1	1
2	1	711	1	5	2	1	1	0	0	99	99	99	99	0		99		99		99	0	1	0	99	1	0	24	24	2	2	4	1	2	0	4		0	2	0			99	0	0	0	0	1	1	1
2	1	1326	1	5	1	1	0	0	0	99	99	99	99	0		99		99		99	0	1	0	99	1	0	19	19	2	1	3	1	3	1	4	0	0	3	0	0	2500	0	0	0	0	0	99	0	1
3	1	1840	1	5	2	1	1	1	0	99	99	99	99	0		99		99		99	1	0	0	0	1	1	33	33	2	4	4	1	3	5	4		0	2	0	18000	18000	1	0	0	0	0	2	2	1
2	1	2336	1	5	1	1	0	0	0	99	99	99	99	0		99		99		99	0	1	0	99	0	1	15	15	1	1	4	99	99	1	99		0	3	0			99	0	0	0	0	99	2	1
1	1	2456	1	5	1	1	0	0	0	99	99	99	99	0		99		99		99	0	1	0	99	1	0	21	21	2	2	4	1	1	1	4	0	0	5	0			99	0	0	0	0	2	2	0
3	1	1452	1	5	1	1			0	99	99	99	99	0		99		99		99	1	0	1	1	0	1	28	28	2	3	4	1	2	4	99		0	5	0			99	99	99	99	99	0	0	0
1	1	1584	1	5	1	1	0	0	0	99	99	99	99	0		99		99		99	0	1	0	99	1	99	24	24	2	2	4	3	2	4	1		0	3	0	10000	10000	0	0	0	0	0	0	1	1
2	1	1261	1	5	1	1	0	0	0	99	99	99	99	0		99		99		99	0	1	0	99	1	0	27	27	2	3	4	1	3	0	4	0	0	3	0	5000	5000	0	0	0	0	0	0	1	0
2	2	90	1	5	1	1	0	0	0	99	99	99	99	0		99		99		99	1	0	0	0	1	0	35	35	2	4	4	1	3	3	4	1	1	3	0	15000	15000	1	0	0	0	0	2	2	1
2	1	1374	1	5	1	1	0	0	0	99	99	99	99	0		99		99		99	0	1	0	99	1	0	15	15	1	1	4	1	2	1	99		0	3	0			99	0	0	0	0	2	2	0
1	1	357	1	5	1	1	0	0	0	99	99	99	99	0		99		99		99	99	99	99	99	1	0	24	24	2	2	4	1	4	4	4		0	1	1	18000	18000	1	0	0	0	0	2	2	1
1	2	1854	1	5	1	1	0	0	0	99	99	99	99	0		99		99		99	1	0	0	0	1	0	23	23	2	2	4	1	4	0	4	0	0	3	0	0	2500	0	0	0	0	0	1	1	1
2	1	1930	1	5	1	1	0	0	0	99	99	99	99	0		99		99		99	1	0	1	0	1	1	21	21	2	2	4	1	3	1	4	0	0	1	1	13000	13000	0	0	0	1	1	2	2	1
1	1	876	1	5	2	1	1	0	0	99	99	99	99	0		99		99		99	1	0	0	99	1	1	21	21	2	2	3	99	99	5	4	0	0	2	0	20000	20000	1	0	0	0	0	2	2	99
3	1	1947	1	5	2	1	1	0	0	99	99	99	99	0		99		99		99	1	0	1	0	1	0	33	33	2	4	4	3	2	5	4		0	1	1	15000	15000	1	0	0	0	0	0	1	1
1	1	309	2	2	2	1	1	0	1	99	1	1	1	1	3	1	3	0		0	0	1	0	99	1	1	19	19	2	1	3	1	3	1	4	1	1	3	0	0	2500	0	0	0	0	0	1	1	1
3	1	2214	1	5	1	1	0	0	0	99	99	99	99	0		99		99		99	1	0	1	0	1	1	28	28	2	3	4	1	2	4	4		0	1	1	18000	18000	1	1	0	0	0	99	99	99
2	1	2201	1	5	1	1	0	0	0	99	99	99	99	0		99		99		99	0	1	0	99	1	0	24	24	2	2	4	1	4	4	4	0	0	3	0	20000	20000	1	0	0	0	0	2	2	1
1	2	716	1	5	1	1	0	0	0	99	99	99	99	0		99		99		99	1	0	0	0	1	0	54	54	2	4	4	1	4	3	4	0	0	1	1	80000	80000	1	0	0	0	0	2	2	2
1	1	289	1	5	1	1	0	0	0	99	99	99	99	0		99		99		99	1	0	1	0	1	1	20	20	2	2	4	1	3	3	4		0	3	0			99	0	1	0	0	0	2	99
3	1	1775	1	5	2	1	1	0	0	99	99	99	99	0		99		99		99	1	0	1	1	1	0	29	29	2	3	4	1	3	4	4		0	1	1			99	0	0	0	0	1	1	1
2	1	2263	1	5	1	1	0	0	0	99	99	99	99	0		99		99		99	1	0	1	1	1	1	19	19	2	1	4	1	3	1	4	0	0	2	0			99	0	0	0	0	99	99	1
1	1	522	1	5	1	1	0	0	0	99	99	99	99	0		99		99		99	0	1	0	99	0	1	31	31	2	4	4	1	4	4	4	0	0	1	1	17000	17000	1	0	0	0	0	0	2	0
2	1	379	1	5	1	1	0	0	0	99	99	99	99	0		99		99		99	0	1	0	99	0	0	18	18	2	1	4	99	3	1	4	0	0	3	0			99	0	0	0	0	2	2	2
2	1	1853	1	5	1	1	0	0	0	99	99	99	99	0		99		99		99	0	1	0	99	1	1	18	18	2	1	3	1	3	1	4	0	0	1	1	0	2500	0	0	0	0	0	2	2	2
1	2	2328	2	3	1	1	0	0	0	99	99	99	99	0		99		99		99	1	0	0	99	1	1	29	29	2	3	4	1	4	4	4		0	2	0			99	0	0	0	0	2	2	1
1	2	296	1	5	1	1	0		0	99	99	99	99	0		99		99		99	0	1	0	99	1	0	19	19	2	1	3	99	3	1	4	0	0	1	1	24000	24000	1	0	0	0	0	1	99	99
2	1	746	1	5	1	1	0	0	0	99	99	99	99	0		99		99		99	1	0	0	0	1	1	21	21	2	2	4	1	3	1	4	0	0	1	1	0	2500	0	0	0	0	0	2	2	1
1	2	254	2	3	1	1	0	0	0	99	99	99	99	0		99		99		99	1	0	0	99	1	1	31	31	2	4	4	1	4	2	4	0	0	5	0			99	0	0	0	0	2	2	0
1	1	186	1	5	2	1	1	0	0	99	99	99	99	0		99		99		99	1	0	0	99	0	1	30	30	2	4	4	1	3	5	4		0	1	1			99	99	0	0	0	1	1	1
2	1	955	1	5	2	1	1	1	0	99	99	99	99	0		99		99		99	0	1	0	1	1	1	23	23	2	2	4	3	2	2	4		0	3	0			99	0	0	0	0	1	1	0
2	1	205	1	5	1	1	0	0	0	99	99	99	99	0		99		99		99	0	1	0	99	1	99	22	22	2	2	4	1	3	0	4	0	0	1	1			99	0	0	0	0	1	1	1
2	1	608	1	5	2	1	1	1	0	99	99	99	99	0		99		99		99	0	1	0	99	1	1	23	23	2	2	4	1	99	0	4	0	0	2	0	9600	9600	0	0	0	0	0	1	1	1
1	2	40	2	3	1	1	0	0	0	99	99	99	99	0		99		99		99	1	0	1	0	1	1	20	20	2	2	1	1	3	1	4		0	1	1			99	0	0	0	0	0	2	0
1	1	1152	1	5	1	1	0	0	0	99	99	99	99	0		99		99		99	0	1	0	99	1	0	47	47	2	4	4	3	1	4	4		0	3	0	10000	10000	0	0	0	0	0	0	1	1
1	2	2240	2	3	1	1	0	0	0	99	99	99	99	0		99		99		99	0	1	0	99	1	0	29	29	2	3	4	1	4	4	4		0	1	1	25000	25000	1	0	0	0	0	2	2	0
1	2	2421	1	5	1	1			0	99	99	99	99	0		99		99		99	0	1	0	99	0	0	20	20	2	2	1	1	3	3	4	0	0	1	1			99	0	0	0	0	2	2	2
2	1	933	1	5	1	1	0	0	0	99	99	99	99	0		99		99		99	1	0	0	0	1	1	21	21	2	2	4	1	3	1	4	0	0	2	0	12000	12000	0	0	0	0	0	2	2	1
2	1	588	1	5	2	1	1	1	0	99	99	99	99	0		99		99		99	1	0	0	1	1	0	28	28	2	3	4	1	4	3	4	0	0	99	99			99	0	0	0	0	2	2	0
2	1	872	1	5	1	1	0	0	0	99	99	99	99	0		99		99		99	1	0	1	0	0	1	18	18	2	1	4	1	3	1	4	2	1	3	0	2000	2000	0	0	0	0	0	0	0	0
3	1	342	1	5	2	1	1	0	0	99	99	99	99	0		99		99		99	1	0	0	1	1	1	20	20	2	2	4	1	1	5	4		0	2	0			99	0	0	0	0	1	1	1
2	1	1938	1	5	1	1			0	99	99	99	99	0		99		99		99	0	1	0	99	0	99	24	24	2	2	4	1	2	4	4	2	1	2	0	9000	9000	0	1	1	0	0	0	0	0
1	1	2068	1	5	2	1	1	1	0	99	99	99	99	0		99		99		99	1	0	1	0	1	1	23	23	2	2	4	2	2	4	4	0	0	4	0	12000	12000	0	0	0	0	0	0	0	2
3	1	1961	1	5	1	1	0	0	0	99	99	99	99	0		99		99		99	1	0	0	99	1	1	40	40	2	4	3	1	3	4	4		0	1	1			99	0	0	0	0	1	1	1
2	1	1548	1	5	1	1	0	0	0	99	99	99	99	0		99		99		99	1	0	0	0	1	1	21	21	2	2	4	1	3	1	4	0	0	3	0			99	0	0	0	0	2	2	1
1	1	2296	1	5	1	1	0	0	0	99	99	99	99	0		99		99		99	0	1	0	99	1	1	22	22	2	2	4	1	3	1	4		0	3	0			99	0	0	0	0	1	1	1
2	1	1092	1	5	1	1	0	0	0	99	99	99	99	0		99		99		99	1	0	0	99	1	1	30	30	2	4	1	1	4	2	4	0	0	3	0	65000	65000	1	0	0	0	0	2	2	0
1	2	1467	1	5	1	1	0	0	1	99	100	100	100	100		100		1	2	99	1	0	1	0	0	1	23	23	2	2	99	1	3	5	4		0	1	1			99	0	0	0	0	1	1	1
2	1	1080	1	5	1	1	0	0	0	99	99	99	99	0		99		99		99	1	0	0	0	1	1	21	21	2	2	4	1	99	1	4	0	0	3	0	0	2500	0	0	0	0	0	1	1	1
3	1	1277	1	5	1	1	0	0	1	99	1	1	1	1	1	1	3	0		0	0	1	0	99	0	99	17	17	1	1	99	1	1	0	99		0	5	0			99	99	99	99	99	0	0	0
1	1	807	1	5	1	1	0	0	0	99	99	99	99	0		99		99		99	1	0	1	1	0	1	23	23	2	2	4	99	4	99	4	0	0	1	1			99	0	0	0	0	2	2	2
3	1	1643	1	5	2	1	1	0	0	99	99	99	99	0		99		99		99	1	0	0	99	1	0	39	39	2	4	4	3	3	5	99	4	1	4	0			99	0	0	0	0	1	1	1
2	1	893	1	5	1	1	0	0	0	99	99	99	99	0		99		99		99	0	1	0	99	0	0	31	31	2	4	4	3	3	4	4	0	0	3	0	10000	10000	0	0	0	0	0	2	2	1
1	1	2239	1	5	1	1	0	0	0	99	99	99	99	0		99		99		99	0	1	0	99	1	1	41	41	2	4	4	3	2	4	2	2	1	1	1	15000	15000	1	0	0	0	0	0	1	1
1	2	1090	2	3	1	1	0	0	0	99	99	99	99	0		99		99		99	1	0	0	99	1	1	22	22	2	2	4	1	4	1	4	0	0	3	0			99	0	0	0	0	2	2	1
2	1	394	1	5	1	1	0	0	0	99	99	99	99	0		99		99		99	0	1	0	99	1	0	18	18	2	1	3	3	3	4	4	0	0	3	0	6000	6000	0	0	0	0	0	1	2	0
2	1	1037	1	5	1	1	0	0	0	99	99	99	99	0		99		99		99	1	0	1	0	1	1	20	20	2	2	4	1	3	1	4		0	2	0			99	0	0	0	0	2	2	2
1	2	687	2	3	1	1	0	0	0	99	99	99	99	0		99		99		99	1	0	1	1	1	1	99	23	2	2	3	3	99	99	4		0	99	99			99	0	0	0	0	99	99	99
2	1	1916	1	5	1	1	0	0	0	99	99	99	99	0		99		99		99	1	0	0	1	1	1	21	21	2	2	4	1	3	1	4	0	0	3	0	8000	8000	0	0	0	3	3	99	1	1
2	1	61	1	5	1	1	0	0	0	99	99	99	99	0		99		99		99	0	1	0	99	1	99	19	19	2	1	3	1	3	1	4		0	2	0			99	0	0	0	0	2	2	0
2	1	2291	1	5	1	1	0	0	0	99	99	99	99	0		99		99		99	0	1	0	99	1	1	22	22	2	2	4	1	3	3	4	0	0	1	1	9000	9000	0	0	0	0	0	0	0	0
2	1	1568	1	5	1	1	0	0	0	99	99	99	99	0		99		99		99	0	1	0	99	1	1	20	20	2	2	4	1	3	1	4		0	5	0			99	0	0	0	0	2	2	0
2	1	1593	1	5	1	1	0	0	0	99	99	99	99	0		99		99		99	1	0	1	1	0	0	21	21	2	2	4	1	3	1	4	0	0	3	0	6000	6000	0	0	0	0	0	0	2	0
1	2	1450	2	3	1	1	0	0	0	99	99	99	99	0		99		99		99	1	0	1	1	1	1	99	34	2	4	3	1	99	3	4		0	1	1			99	0	0	99	99	1	1	1
1	1	78	2	1	1	1			0	99	99	99	99	0		99		99		99	0	1	0	99	0	0	21	21	2	2	4	3	4	1	99	0	0	1	1	20000	20000	1	99	99	99	99	1	1	1
2	1	1116	1	5	1	1	0	0	0	99	99	99	99	0		99		99		99	0	1	0	99	1	99	18	18	2	1	2	1	3	1	4		0	2	0			99	0	0	0	0	2	2	2
2	1	1640	1	5	1	1	0	0	0	99	99	99	99	0		99		99		99	1	0	0	0	1	0	20	20	2	2	4	1	3	1	4	0	0	5	0	0	2500	0	0	0	0	0	2	2	1
2	1	2393	1	5	1	1	0	0	0	99	99	99	99	0		99		99		99	0	1	0	99	1	0	19	19	2	1	4	1	3	1	4	0	0	3	0			99	0	0	0	0	2	2	2
1	2	2339	2	3	1	1	0	0	0	99	99	99	99	0		99		99		99	0	1	0	99	0	99	36	36	2	4	99	3	4	3	4		0	3	0			99	99	99	99	99	1	1	99
2	1	461	1	5	1	1			0	99	99	99	99	0		99		99		99	0	1	0	99	0	1	44	44	2	4	4	1	3	3	4		0	3	0			99	0	0	0	0	0	0	0
1	1	330	1	5	1	1	0		0	99	99	99	99	0		99		99		99	0	1	0	0	1	1	23	23	2	2	99	3	4	4	4	0	0	3	0			99	0	0	0	0	1	1	2
2	1	2368	1	5	1	1	0	0	0	99	99	99	99	0		99		99		99	0	1	0	99	1	99	19	19	2	1	4	1	3	1	4	0	0	5	0			99	0	0	0	0	2	2	1
3	2	2409	2	2	2	1	1	1	0	99	99	99	99	0		99		99		99	0	1	0	99	1	1	34	34	2	4	4	3	4	4	4		0	1	1			99	0	0	0	0	1	1	1
1	1	173	1	5	1	1			0	99	99	99	99	0		99		99		99	0	1	0	99	1	99	19	19	2	1	4	99	3	1	4		0	3	0			99	99	0	0	0	99	99	99
2	1	549	1	5	2	1	1	1	0	99	99	99	99	0		99		99		99	1	0	0	0	1	0	22	22	2	2	4	3	3	2	4		0	4	0	10000	10000	0	0	0	0	0	1	1	1
3	1	1531	1	5	2	1	1	1	0	99	99	99	99	0		99		99		99	1	0	0	0	0	0	23	23	2	2	4	1	1	3	4	0	0	2	0	10000	10000	0	0	0	0	0	1	1	1
1	2	94	1	5	1	1	0	0	0	99	99	99	99	0		99		99		99	1	0	0	1	1	1	21	21	2	2	4	1	3	1	4	0	0	1	1	10000	10000	0	0	1	0	0	1	1	1
1	2	1608	2	3	1	1	0	0	0	99	99	99	99	0		99		99		99	1	0	0	0	1	1	36	36	2	4	4	1	4	2	4		0	1	1			99	0	0	0	0	1	1	1
2	1	1048	1	5	2	1	1	0	0	99	99	99	99	0		99		99		99	0	1	0	99	1	0	18	18	2	1	4	3	1	0	4	0	0	2	0			99	0	0	0	0	2	0	2
2	1	1508	1	5	1	1	0	0	0	99	99	99	99	0		99		99		99	0	1	0	99	1	0	18	18	2	1	3	1	3	1	4	0	0	2	0	0	2500	0	0	0	0	0	1	1	1
1	1	1977	1	5	1	1	0	0	0	99	99	99	99	0		99		99		99	0	1	0	99	1	0	29	29	2	3	4	3	4	0	4	0	0	3	0			99	0	0	0	0	0	0	0
3	1	352	1	5	2	1	1	1	0	99	99	99	99	0		99		99		99	99	99	99	99	1	1	39	39	2	4	99	1	3	5	4		0	2	0			99	0	0	0	0	2	2	1
1	1	1433	1	5	1	1	0	0	0	99	99	99	99	0		99		99		99	0	1	0	99	1	0	26	26	2	3	4	1	3	1	4	0	0	5	0			99	0	0	0	0	2	2	0
2	2	787	1	5	1	1	0	0	0	99	99	99	99	0		99		99		99	0	1	0	99	1	0	49	49	2	4	4	1	4	4	4	0	0	1	1	25000	25000	1	0	0	0	0	2	2	2
2	1	2211	1	5	1	1	0	0	0	99	99	99	99	0		99		99		99	0	1	0	99	0	99	21	21	2	2	4	1	3	1	4	0	0	3	0	5000	5000	0	0	0	0	0	1	1	1
1	2	1174	2	3	1	1	0	0	0	99	99	99	99	0		99		99		99	1	0	0	99	0	0	21	21	2	2	4	1	4	3	4		0	1	1	30000	30000	1	0	0	0	0	2	2	0
1	2	477	1	5	2	1	1	0	0	99	99	99	99	0		99		99		99	0	1	0	99	0	0	19	19	2	1	3	1	3	1	4	0	0	2	0	6000	6000	0	0	0	0	0	0	1	0
1	1	458	1	5	2	1	1	1	0	99	99	99	99	0		99		99		99	0	1	0	99	1	1	99	21	2	2	99	2	1	5	4		0	3	0			99	0	0	0	0	1	1	1
1	2	1657	2	3	1	1	0	0	0	99	99	99	99	0		99		99		99	1	0	0	0	1	1	36	36	2	4	4	1	4	4	4		0	1	1			99	0	0	0	0	2	2	0
3	2	1117	2	3	2	1	1	0	1	99	1	1	1	1	2	1	3	0		0	1	0	1	0	1	1	27	27	2	3	3	1	4	3	4	0	0	3	0			99	0	0	0	0	99	99	0
1	2	1345	2	3	1	1	0	0	0	99	99	99	99	0		99		99		99	1	0	1	0	1	1	24	24	2	2	4	1	4	0	4		0	3	0			99	0	0	0	0	1	99	1
1	1	1574	1	5	1	1	0	0	0	99	99	99	99	0		99		99		99	99	99	99	99	1	0	99	21	2	2	4	2	2	5	4		0	3	0			99	99	99	0	0	1	1	1
1	2	498	2	3	1	1	0	0	0	99	99	99	99	0		99		99		99	1	0	0	99	1	1	31	31	2	4	4	1	3	4	4		0	3	0	12000	12000	0	0	0	0	0	1	2	99
2	2	2166	2	2	1	1	0	1	0	99	99	99	99	0		99		99		99	1	0	0	99	1	1	47	47	2	4	4	1	4	3	4	0	0	3	0	30000	30000	1	1	0	0	0	2	2	1
1	2	473	1	5	1	1	0	0	0	99	99	99	99	0		99		99		99	1	0	0	99	1	0	42	42	2	4	4	1	3	3	4	0	0	1	1	20000	20000	1	0	0	0	0	2	2	1
1	1	1786	1	5	2	1	1	0	0	99	99	99	99	0		99		99		99	1	0	1	1	1	1	19	19	2	1	4	1	3	1	4	0	0	1	1	10000	10000	0	0	0	0	0	2	2	0
1	1	1288	1	5	1	1	0	1	0	99	99	99	99	0		99		99		99	0	1	0	99	1	0	52	52	2	4	4	3	3	4	1	0	0	4	0			99	0	0	0	0	0	99	0
2	1	1601	1	5	1	1	0	1	0	99	99	99	99	0		99		99		99	1	0	1	0	1	1	50	50	2	4	4	99	4	4	4	0	0	3	0	20000	20000	1	0	0	0	0	1	1	1
2	1	2353	1	5	1	1			0	99	99	99	99	0		99		99		99	99	99	99	99	1	99	99	47	2	4	99	1	99	99	99		0	99	99			99	99	99	99	99	99	99	99
1	1	556	1	5	1	1	0	0	0	99	99	99	99	0		99		99		99	0	1	0	99	1	0	21	21	2	2	4	1	2	4	4	0	0	1	1	9000	9000	0	0	0	0	0	2	2	0
3	1	646	1	5	2	1	1	1	0	99	99	99	99	0		99		99		99	0	1	0	99	1	1	24	24	2	2	4	1	2	5	4		0	2	0			99	0	0	0	0	2	2	0
3	1	1981	1	5	1	1	0	0	0	99	99	99	99	0		99		99		99	0	1	0	99	1	0	23	23	2	2	2	3	2	4	4	0	0	2	0	0	2500	0	0	0	0	0	1	1	1
2	1	948	1	5	1	1	0	0	0	99	99	99	99	0		99		99		99	0	1	0	99	0	0	29	29	2	3	4	1	4	4	4	0	0	5	0	180000	180000	1	0	0	0	0	2	2	0
3	1	1873	1	5	1	1	0	0	0	99	99	99	99	0		99		99		99	0	1	0	99	1	1	24	24	2	2	2	2	1	4	4	1	1	2	0	10000	10000	0	0	0	0	0	0	0	0
1	2	50	2	3	1	1	0	0	0	99	99	99	99	0		99		99		99	99	99	99	99	0	99	21	21	2	2	4	1	4	1	99	1	1	1	1	15000	15000	1	99	99	99	99	1	1	1
3	1	2083	1	5	1	1	0	0	0	99	99	99	99	0		99		99		99	1	0	0	0	0	0	27	27	2	3	3	3	4	99	4	0	0	1	1	10000	10000	0	99	99	99	99	1	1	1
2	1	2020	1	5	1	1	0	0	0	99	99	99	99	0		99		99		99	0	1	0	99	0	1	50	50	2	4	4	1	4	4	4	0	0	3	0	250000	250000	1	0	0	0	0	0	0	0
2	1	2408	1	5	1	1	0	0	0	99	99	99	99	0		99		99		99	0	1	0	99	1	0	25	25	2	3	4	3	4	4	4		0	1	1			99	0	0	0	0	99	99	1
1	1	2394	1	5	1	1	0	0	0	99	99	99	99	0		99		99		99	0	1	0	99	1	0	21	21	2	2	4	1	3	1	4	0	0	1	1			99	0	0	0	0	2	2	1
2	1	1878	1	5	1	1	0	0	0	99	99	99	99	0		99		99		99	0	1	0	99	1	1	18	18	2	1	3	1	3	1	4		0	2	0			99	0	0	0	0	2	2	0
2	2	907	2	1	1	1	0	0	0	99	99	99	99	0		99		99		99	1	0	0	99	1	1	35	35	2	4	4	1	4	4	4		0	1	1			99	0	0	0	0	1	0	0
1	2	2207	2	3	1	1	0	0	0	99	99	99	99	0		99		99		99	99	99	99	99	0	0	29	29	2	3	4	99	4	4	99		0	3	0	15000	15000	1	0	0	0	0	99	99	99
3	1	1084	1	5	2	1	1	0	0	99	99	99	99	0		99		99		99	1	0	0	0	1	1	32	32	2	4	2	3	2	4	4		0	2	0	12000	12000	0	99	0	0	0	1	1	1
1	2	535	2	3	1	1			1	99	100	100	100	100		100		1	2	99	0	1	0	99	1	99	20	20	2	2	99	1	99	1	4		0	1	1			99	0	0	0	0	1	1	1
2	1	2251	1	5	1	1	0	0	0	99	99	99	99	0		99		99		99	1	0	0	99	0	0	33	33	2	4	4	1	4	4	4		0	2	0	16000	16000	1	0	0	0	0	1	1	1
1	1	1066	1	5	2	1	1	0	0	99	99	99	99	0		99		99		99	1	0	0	0	1	1	34	34	2	4	4	1	2	3	4	0	0	3	0			99	99	1	0	0	1	1	1
3	1	1161	1	5	2	1	1	1	0	99	99	99	99	0		99		99		99	1	0	0	0	1	1	22	22	2	2	4	1	3	5	4		0	1	1	15000	15000	1	0	0	0	0	1	1	1
2	1	693	1	5	2	1	1	0	0	99	99	99	99	0		99		99		99	0	1	0	99	0	1	20	20	2	2	4	3	3	4	4	0	0	3	0	9000	9000	0	0	0	0	0	2	2	99
1	2	612	1	5	1	1	0	1	0	99	99	99	99	0		99		99		99	0	1	0	99	0	0	18	18	2	1	4	3	1	1	4	1	1	1	1	300	2500	0	1	1	1	0	0	1	0
2	1	1915	1	5	1	1	0	0	1	99	1	1	1	1	1	1	3	0		0	1	0	1	0	1	1	24	24	2	2	4	1	2	3	4		0	5	0			99	0	0	0	0	0	0	0
1	1	530	1	5	1	1	0	0	0	99	99	99	99	0		99		99		99	0	1	0	99	0	99	32	32	2	4	4	1	3	3	4		0	5	0			99	99	99	0	0	2	2	0
2	1	2420	1	5	1	1	0	0	0	99	99	99	99	0		99		99		99	0	1	0	99	1	1	23	23	2	2	3	3	4	3	4		0	3	0			99	0	0	0	0	1	1	2
1	1	516	1	5	1	1	0	0	0	99	99	99	99	0		99		99		99	1	0	0	99	1	1	23	23	2	2	4	1	4	0	99		0	5	0			99	0	0	0	0	0	0	0
2	1	1944	1	5	1	1	0	0	0	99	99	99	99	0		99		99		99	1	0	0	0	1	1	19	19	2	1	4	1	3	1	4		0	1	1			99	0	0	0	0	2	2	2
2	1	1260	3	5	1	1			99	0	99	99	99	0		99		99		99	99	99	99	99	0	99		23	2	2	99	99	99	99	99		0	99	99			99	99	99	99	99	99	99	99
1	2	2458	1	5	2	1	1	0	0	99	99	99	99	0		99		99		99	1	0	0	99	1	1	28	28	2	3	4	1	4	4	4		0	5	0			99	0	0	0	0	1	1	1
2	1	2244	1	5	1	1	0	0	0	99	99	99	99	0		99		99		99	1	0	0	99	0	1	20	20	2	2	4	1	3	1	4	0	0	5	0	5000	5000	0	0	0	0	0	2	2	1
3	1	1692	1	5	2	1	1	1	0	99	99	99	99	0		99		99		99	1	0	0	0	1	1	28	28	2	3	4	1	3	4	4		0	1	1			99	0	0	0	0	1	1	0
2	1	1366	1	5	1	1	0	0	0	99	99	99	99	0		99		99		99	0	1	0	99	1	99	42	42	2	4	4	1	3	3	4		0	3	0			99	99	99	0	0	1	1	2
2	1	1363	1	5	1	1	0	0	0	99	99	99	99	0		99		99		99	99	99	99	99	0	99	99	22	2	2	3	99	1	4	4		0	3	0			99	0	99	99	99	1	1	1
1	1	1324	1	5	2	1	1	1	0	99	99	99	99	0		99		99		99	1	0	0	0	1	1	99	24	2	2	4	1	2	5	4		0	5	0	6000	6000	0	0	0	0	0	1	1	1
3	1	395	1	5	1	1			0	99	99	99	99	0		99		99		99	1	0	1	99	0	99	24	24	2	2	4	99	2	4	99		0	99	99	8000	8000	0	0	0	0	0	99	99	0
2	1	1195	1	5	1	1	0	0	0	99	99	99	99	0		99		99		99	1	0	0	99	1	1	21	21	2	2	4	1	3	1	4	0	0	3	0	0	2500	0	0	0	0	0	1	1	1
3	1	2123	1	5	1	1			0	99	99	99	99	0		99		99		99	1	0	1	1	1	0	39	39	2	4	4	3	3	5	4		0	1	1			99	0	0	0	0	1	1	1
1	2	1813	1	5	1	1	0	0	0	99	99	99	99	0		99		99		99	1	0	0	0	1	1	39	39	2	4	4	3	4	2	4		0	1	1	30000	30000	1	0	0	0	0	2	1	1
1	2	1220	1	5	1	1	0	0	0	99	99	99	99	0		99		99		99	0	1	0	99	1	1	37	37	2	4	4	1	4	4	99		0	5	0			99	0	0	0	0	2	2	1
2	1	1292	1	5	1	1	0	0	0	99	99	99	99	0		99		99		99	1	0	0	0	1	1	23	23	2	2	99	1	4	3	99	1	1	3	0	30000	30000	1	0	0	0	0	99	0	99
2	1	924	1	5	1	1	0	0	0	99	99	99	99	0		99		99		99	0	1	0	99	1	0	23	23	2	2	4	1	2	0	4		0	2	0			99	0	0	0	0	0	1	1
3	2	1781	2	3	1	1	0	0	0	99	99	99	99	0		99		99		99	1	0	0	99	1	1	36	36	2	4	4	1	4	99	4		0	1	1	27000	27000	1	0	0	0	0	99	99	0
1	1	931	1	5	1	1	0	0	0	99	99	99	99	0		99		99		99	1	0	0	1	1	0	19	19	2	1	4	3	3	1	4		0	3	0			99	0	0	0	0	1	1	1
1	2	1198	1	5	1	1	0	0	0	99	99	99	99	0		99		99		99	1	0	1	0	1	1	22	22	2	2	4	1	4	4	4	0	0	3	0			99	1	0	0	0	2	1	0
1	1	1772	1	5	1	1	0	0	0	99	99	99	99	0		99		99		99	0	1	0	99	1	1	32	32	2	4	4	1	3	4	4		0	5	0			99	0	0	0	0	0	0	0
2	1	969	1	5	1	1	0	0	0	99	99	99	99	0		99		99		99	1	0	0	99	1	0	28	28	2	3	4	1	4	4	4		0	1	1	8000	8000	0	0	0	0	0	1	1	1
2	1	1680	1	5	1	1	0	0	0	99	99	99	99	0		99		99		99	0	1	0	99	1	1	35	35	2	4	4	1	4	3	4	0	0	3	0	15000	15000	1	0	0	0	0	2	2	1
1	2	1651	2	3	2	1	1	0	0	99	99	99	99	0		99		99		99	1	0	0	99	1	1	28	28	2	3	4	1	4	4	4	0	0	1	1	25000	25000	1	0	1	0	0	2	2	0
2	1	1898	1	5	1	1			0	99	99	99	99	0		99		99		99	1	0	1	1	1	99	18	18	2	1	99	1	3	1	99		0	5	0			99	99	0	99	97	99	99	0
1	2	2397	2	3	1	1	0	0	0	99	99	99	99	0		99		99		99	1	0	0	99	1	1	39	39	2	4	4	1	4	4	4		0	1	1	90000	90000	1	0	0	0	0	2	2	1
2	1	2419	1	5	1	1	0	0	0	99	99	99	99	0		99		99		99	1	0	1	0	1	0	19	19	2	1	4	1	3	1	4	0	0	2	0	0	2500	0	0	0	0	0	1	1	1
1	2	1466	1	5	1	1	0	0	0	99	99	99	99	0		99		99		99	0	1	0	99	1	1	18	18	2	1	3	1	3	1	4	0	0	3	0	0	2500	0	0	0	0	0	2	2	0
3	1	2436	1	5	2	1	1	1	0	99	99	99	99	0		99		99		99	1	0	1	99	1	99	24	24	2	2	3	3	99	4	4		0	1	1	7000	7000	0	0	0	99	0	1	1	1
1	1	689	1	5	1	1	0	0	0	99	99	99	99	0		99		99		99	1	0	0	0	1	0	99	51	2	4	4	1	3	99	4		0	3	0			99	0	0	0	0	1	1	1
2	1	755	1	5	1	1	0	0	0	99	99	99	99	0		99		99		99	0	1	0	99	1	0	20	20	2	2	2	99	3	1	4	0	0	2	0			99	0	0	0	0	1	1	1
2	2	906	2	1	1	1			0	99	99	99	99	0		99		99		99	99	99	99	99	1	99	19	19	2	1	4	99	4	1	4		0	3	0			99	0	0	0	0	99	99	99
1	1	1970	1	5	2	1	1	0	0	99	99	99	99	0		99		99		99	1	0	0	0	1	1	20	20	2	2	4	1	3	1	4		0	2	0			99	0	0	0	0	2	2	1
3	1	239	1	5	2	1	1	1	0	99	99	99	99	0		99		99		99	0	1	0	99	1	0	21	21	2	2	3	3	3	5	4		0	5	0	20000	20000	1	1	1	0	0	1	1	1
2	1	138	1	5	1	1	0	0	0	99	99	99	99	0		99		99		99	1	0	0	99	1	1	55	55	2	4	4	1	4	3	4	0	0	5	0	30000	30000	1	0	0	0	0	2	2	1
1	2	546	2	3	1	1	0	0	0	99	99	99	99	0		99		99		99	1	0	0	99	1	1	99	24	2	2	3	1	99	99	4	0	0	1	1			99	99	99	99	99	0	0	0
2	1	1946	1	5	1	1	0	0	0	99	99	99	99	0		99		99		99	1	0	0	99	1	1	21	21	2	2	4	1	4	1	4	0	0	3	0	10000	10000	0	99	0	0	0	1	1	1
1	2	2479	1	5	2	1	1	0	0	99	99	99	99	0		99		99		99	0	1	0	99	0	0	23	23	2	2	3	1	4	1	4	0	0	1	1	0	2500	0	0	0	0	0	99	99	99
1	1	1673	1	5	1	1	0	0	0	99	99	99	99	0		99		99		99	0	1	0	99	1	1	21	21	2	2	4	1	3	1	4	0	0	2	0			99	0	0	0	0	2	2	0
3	1	221	1	5	1	1			0	99	99	99	99	0		99		99		99	0	1	0	99	0	99	21	21	2	2	3	99	2	5	4		0	1	1			99	99	99	0	0	1	99	99
1	2	1718	2	3	2	1	1	1	1	99	100	100	100	100		100		1	2	99	0	1	0	99	1	1	17	17	1	1	3	1	2	99	4	0	0	3	0			99	0	0	0	0	0	0	1
2	1	272	1	5	1	1	0	0	0	99	99	99	99	0		99		99		99	1	0	1	1	1	1	22	22	2	2	4	1	3	4	4		0	1	1	12000	12000	0	0	0	2	0	0	2	2
3	2	1652	2	3	1	1	0	1	0	99	99	99	99	0		99		99		99	1	0	0	99	1	1	99	32	2	4	4	1	4	3	99		0	3	0			99	0	0	0	0	1	1	1
2	1	1653	1	5	1	1	0	0	0	99	99	99	99	0		99		99		99	1	0	0	99	0	1	27	27	2	3	4	1	3	3	4		0	5	0			99	0	0	0	0	99	1	99
1	2	712	2	3	1	1	0	0	0	99	99	99	99	0		99		99		99	0	1	0	99	1	0	23	23	2	2	4	1	4	4	4		0	5	0	26000	26000	1	0	0	0	0	2	2	0
1	1	649	1	5	1	1	0	0	0	99	99	99	99	0		99		99		99	0	1	0	99	1	1	30	30	2	4	3	1	4	1	4	0	0	1	1			99	0	0	0	0	1	1	1
2	1	1438	1	5	1	1	0	0	0	99	99	99	99	0		99		99		99	0	1	0	99	1	0	18	18	2	1	3	3	3	1	4	0	0	1	1			99	0	0	0	0	1	1	2
1	2	1545	1	5	2	1	1	0	0	99	99	99	99	0		99		99		99	0	1	0	99	0	0	30	30	2	4	4	1	4	4	4	0	0	1	1			99	0	0	0	0	99	99	99
1	1	851	1	5	1	1	0	0	0	99	99	99	99	0		99		99		99	0	1	0	99	1	1	22	22	2	2	4	1	3	1	4		0	1	1			99	0	0	0	0	99	2	0
3	1	882	1	5	2	1	1		0	99	99	99	99	0		99		99		99	1	0	1	0	0	99	16	16	1	1	99	1	2	99	4		0	99	99			99	0	0	0	0	1	0	0
1	1	1948	1	5	1	1	0	0	1	99	100	100	100	100		100		1	2	99	1	0	0	99	1	1	34	34	2	4	3	1	2	3	4	0	0	1	1			99	0	0	0	0	2	2	1
2	1	1255	1	5	1	1			0	99	99	99	99	0		99		99		99	99	99	99	99	0	99	29	29	2	3	4	1	4	4	4		0	2	0	25000	25000	1	0	0	0	0	99	99	99
2	1	1091	1	5	1	1			0	99	99	99	99	0		99		99		99	0	1	0	99	1	1	19	19	2	1	2	3	3	1	4	0	0	2	0			99	0	0	0	0	0	0	0
2	1	177	1	5	1	1	0	0	0	99	99	99	99	0		99		99		99	1	0	0	99	1	1	21	21	2	2	3	1	3	1	4	0	0	5	0	0	2500	0	0	0	0	0	1	1	1
1	2	1843	2	2	1	1	0	0	2	99	100	100	100	100		100		1	2	99	1	0	1	1	1	1	23	23	2	2	4	1	4	3	4		0	3	0	10000	10000	0	0	0	0	0	1	1	1
1	1	526	1	5	1	1	0	0	0	99	99	99	99	0		99		99		99	0	1	0	99	0	0	22	22	2	2	4	3	3	2	4		0	3	0			99	0	0	0	0	1	1	1
2	1	772	1	5	1	1	0	1	0	99	99	99	99	0		99		99		99	1	0	0	99	1	1	20	20	2	2	4	1	3	1	4	0	0	1	1			99	1	0	0	0	0	0	0
1	2	826	2	3	1	1			0	99	99	99	99	0		99		99		99	99	99	99	99	0	99	99	22	2	2	99	1	99	99	99		0	99	99			99	99	99	99	99	1	1	0
1	1	827	1	5	1	1	0	0	0	99	99	99	99	0		99		99		99	0	1	0	99	1	1	22	22	2	2	4	3	3	1	4	0	0	5	0			99	0	0	97	97	2	2	99
1	2	2198	2	3	1	1	0	0	0	99	99	99	99	0		99		99		99	0	1	0	99	1	1	23	23	2	2	4	1	3	4	4	0	0	1	1	13800	13800	0	0	0	0	0	2	2	0
2	1	1313	1	5	1	1	0	0	0	99	99	99	99	0		99		99		99	1	0	1	0	1	1	20	20	2	2	4	1	3	1	4	0	0	2	0	5000	5000	0	0	0	0	0	99	0	0
2	1	2026	1	5	1	1	0	0	0	99	99	99	99	0		99		99		99	0	1	0	99	1	1	19	19	2	1	4	1	3	1	4		0	1	1			99	0	0	0	0	0	0	2
3	1	447	1	5	2	1	1	1	0	99	99	99	99	0		99		99		99	1	0	0	0	1	0	40	40	2	4	4	3	1	5	4	3	1	1	1			99	0	0	0	0	1	1	99
3	1	194	1	5	2	1	1	1	0	99	99	99	99	0		99		99		99	1	0	0	0	1	1	37	37	2	4	4	1	1	4	4		0	1	1			99	0	0	0	0	1	1	1
2	1	1206	1	5	1	1	0	0	0	99	99	99	99	0		99		99		99	1	0	0	99	1	1	20	20	2	2	4	1	3	1	4	0	0	5	0	10000	10000	0	0	0	0	0	2	2	1
2	1	2000	1	5	1	1	0	0	0	99	99	99	99	0		99		99		99	1	0	1	0	1	0	20	20	2	2	4	1	3	1	4	0	0	2	0	0	2500	0	0	0	0	0	1	1	2
2	1	902	1	5	1	1	0	0	0	99	99	99	99	0		99		99		99	1	0	0	0	1	0	20	20	2	2	4	3	3	1	4	0	0	5	0	0	2500	0	0	0	0	0	0	1	0
2	1	938	1	5	1	1	0	0	0	99	99	99	99	0		99		99		99	1	0	0	0	1	1	23	23	2	2	4	1	4	4	4	0	0	3	0	20000	20000	1	0	0	0	0	1	1	1
1	2	671	2	3	1	1	0	0	0	99	99	99	99	0		99		99		99	1	0	0	0	1	1	22	22	2	2	4	1	2	2	4	0	0	3	0	5000	5000	0	0	0	0	0	2	2	0
1	1	1301	1	5	2	1	1	1	0	99	99	99	99	0		99		99		99	1	0	0	99	0	0	99	20	2	2	4	3	1	5	4		0	3	0			99	0	0	0	0	1	1	1
1	1	981	1	5	1	1	0	0	1	99	100	100	100	100		100		1	2	99	1	0	0	99	1	0	36	36	2	4	1	3	3	5	4		0	5	0			99	0	0	0	0	1	1	0
1	1	740	1	5	1	1	0	0	0	99	99	99	99	0		99		99		99	1	0	1	0	1	1	21	21	2	2	4	1	3	1	4		0	2	0	5000	5000	0	0	0	0	0	2	2	2
2	1	1358	1	5	1	1	0	0	0	99	99	99	99	0		99		99		99	1	0	0	0	1	1	21	21	2	2	4	1	3	1	4	0	0	3	0	20000	20000	1	0	0	0	0	2	2	1
1	1	2357	1	5	1	1	0	0	0	99	99	99	99	0		99		99		99	0	1	0	99	1	99	33	33	2	4	4	99	4	4	4	0	0	3	0	15000	15000	1	0	0	0	0	1	1	1
1	2	2294	2	3	1	1	0	0	0	99	99	99	99	0		99		99		99	1	0	1	0	1	1	24	24	2	2	4	1	4	2	4		0	1	1			99	0	0	0	0	2	2	1
2	1	2300	1	5	1	1	0	0	0	99	99	99	99	0		99		99		99	1	0	1	0	0	1	21	21	2	2	4	1	3	1	99		0	5	0			99	0	0	0	0	2	2	1
2	1	803	1	5	1	1	0	0	0	99	99	99	99	0		99		99		99	1	0	0	1	1	1	22	22	2	2	4	99	3	1	4		0	1	1			99	0	0	0	0	0	2	99
1	1	197	1	5	1	1	0	0	0	99	99	99	99	0		99		99		99	0	1	0	99	0	1	17	17	1	1	4	3	2	1	4	0	0	3	0	8000	8000	0	0	0	0	0	1	2	1
2	1	2073	1	5	1	1	0	0	0	99	99	99	99	0		99		99		99	1	0	0	0	1	1	56	56	2	4	4	1	0	5	4	0	0	1	1			99	0	0	0	0	2	2	1
1	1	2129	1	5	1	1	0	0	0	99	99	99	99	0		99		99		99	1	0	0	0	1	0	18	18	2	1	4	1	3	1	99	0	0	3	0			99	0	0	0	0	2	2	1
2	1	536	1	5	1	1	0	0	0	99	99	99	99	0		99		99		99	1	0	1	1	0	1	21	21	2	2	4	1	3	1	4	0	0	2	0	4000	4000	0	99	0	0	0	1	2	1
1	2	676	2	3	1	1	0	0	0	99	99	99	99	0		99		99		99	0	1	0	99	1	1	22	22	2	2	4	1	4	4	99	0	0	3	0			99	0	0	0	0	2	2	1
2	1	547	1	5	1	1	0	0	0	99	99	99	99	0		99		99		99	1	0	0	99	1	1	21	21	2	2	4	1	3	1	4	0	0	3	0	0	2500	0	0	0	0	0	2	2	0
1	1	721	1	5	1	1	0	0	0	99	99	99	99	0		99		99		99	0	1	0	99	0	0	19	19	2	1	4	1	3	1	4		0	2	0			99	0	0	0	0	2	2	1
1	2	2431	3	5	1	1	0	0	99	0	99	99	99	0		99		99		99	0	1	0	99	0	1	27	27	2	3	4	1	4	4	4	0	0	5	0			99	0	0	0	0	2	2	0
2	1	1722	1	5	1	1	0	0	0	99	99	99	99	0		99		99		99	1	0	0	1	1	1	50	50	2	4	4	1	3	3	4	0	0	3	0	9000	9000	0	0	0	0	0	2	2	2
2	1	1067	1	5	2	1	1	1	0	99	99	99	99	0		99		99		99	1	0	0	99	1	1	21	21	2	2	4	1	2	99	4		0	2	0	8000	8000	0	0	0	0	0	1	1	1
3	1	1393	1	5	1	1	0	0	0	99	99	99	99	0		99		99		99	1	0	0	99	1	1	30	30	2	4	4	1	2	4	4		0	2	0			99	0	0	0	0	2	2	0
1	2	1065	1	5	1	1	0	0	0	99	99	99	99	0		99		99		99	0	1	0	99	0	1	23	23	2	2	4	1	4	4	4	0	0	1	1	17000	17000	1	0	0	0	0	1	1	1
2	1	1024	1	5	1	1	0	0	0	99	99	99	99	0		99		99		99	1	0	1	0	1	1	21	21	2	2	4	1	3	1	4	0	0	1	1	10000	10000	0	0	0	0	0	2	2	1
2	1	1806	1	5	2	1	1	1	0	99	99	99	99	0		99		99		99	1	0	0	0	1	1	20	20	2	2	4	1	3	1	99		0	5	0			99	1	99	0	0	2	2	1
2	1	2304	1	5	1	1	0	0	0	99	99	99	99	0		99		99		99	1	0	1	0	1	1	22	22	2	2	4	1	3	1	99		0	3	0			99	0	0	0	0	2	2	1
2	1	1113	1	5	1	1	0	0	0	99	99	99	99	0		99		99		99	1	0	1	0	1	1	20	20	2	2	4	1	3	1	4	0	0	3	0			99	0	0	0	0	2	2	1
1	2	1143	3	5	1	1	0	0	99	0	99	99	99	0		99		99		99	1	0	0	0	1	99	32	32	2	4	3	1	4	3	4	0	0	3	0	10000	10000	0	0	0	0	0	1	2	2
1	2	1667	2	3	1	1	0	0	0	99	99	99	99	0		99		99		99	0	1	0	99	1	1	28	28	2	3	4	1	4	4	4		0	1	1	30000	30000	1	0	0	0	0	2	2	2
1	1	1146	1	5	2	1	1	0	0	99	99	99	99	0		99		99		99	1	0	1	1	1	1	99	42	2	4	4	2	2	4	4		0	2	0			99	99	99	0	0	1	1	1
1	1	8	1	5	1	1	0		0	99	99	99	99	0		99		99		99	1	0	0	0	1	0	99	35	2	4	4	1	4	99	4		0	3	0			99	0	0	0	0	1	1	1
3	1	1547	1	5	1	1			0	99	99	99	99	0		99		99		99	1	0	0	99	1	99	28	28	2	3	4	3	4	4	99	3	1	4	0	12000	12000	0	0	0	0	0	0	1	2
3	1	404	1	5	2	1	1	1	0	99	99	99	99	0		99		99		99	0	1	0	99	0	0	28	28	2	3	4	3	1	5	4	0	0	4	0	0	2500	0	0	0	0	0	0	0	0
2	2	1805	2	1	1	1	0	0	0	99	99	99	99	0		99		99		99	1	0	0	99	1	1	25	25	2	3	4	1	4	99	4	0	0	1	1			99	0	0	0	0	2	2	2
2	1	210	1	5	1	1	0	0	0	99	99	99	99	0		99		99		99	1	0	1	1	1	0	24	24	2	2	4	3	4	4	4	1	1	1	1	9000	9000	0	0	0	0	0	0	0	0
2	1	456	1	5	1	1	0	0	0	99	99	99	99	0		99		99		99	1	0	0	99	0	1	20	20	2	2	4	1	2	1	4	0	0	3	0	0	2500	0	0	0	0	0	2	2	1
2	1	2047	1	5	1	1			0	99	99	99	99	0		99		99		99	0	1	0	99	0	99	25	25	2	3	4	2	4	4	4		0	1	1	14000	14000	0	99	99	99	99	99	1	99
1	1	17	1	5	1	1	0	0	0	99	99	99	99	0		99		99		99	0	1	0	99	1	0	20	20	2	2	4	3	3	4	4	0	0	2	0	12000	12000	0	0	0	0	0	1	1	1
3	1	1330	1	5	1	1	0	0	0	99	99	99	99	0		99		99		99	1	0	0	99	1	1	30	30	2	4	4	1	3	5	4		0	5	0			99	0	0	0	0	1	2	1
3	1	2400	1	5	2	1	1	1	0	99	99	99	99	0		99		99		99	1	0	0	0	1	1	21	21	2	2	3	3	1	5	4		0	2	0			99	0	0	0	0	2	1	1
3	2	1526	2	3	1	1	0	1	0	99	99	99	99	0		99		99		99	1	0	0	0	1	1	40	40	2	4	4	1	4	4	4	0	0	5	0	80000	80000	1	0	0	0	0	2	2	1
2	1	610	1	5	1	1	0	0	0	99	99	99	99	0		99		99		99	1	0	0	99	1	1	24	24	2	2	4	3	4	4	99	0	0	5	0	9000	9000	0	0	0	0	0	1	1	1
2	1	2349	1	5	1	1	0	0	0	99	99	99	99	0		99		99		99	0	1	0	99	1	1	22	22	2	2	2	1	4	4	4	0	0	2	0	15000	15000	1	0	0	0	0	0	2	0
1	1	214	1	5	1	1	0	0	0	99	99	99	99	0		99		99		99	0	1	0	99	1	1	27	27	2	3	4	1	3	4	4		0	3	0	9000	9000	0	0	0	0	0	1	1	1
2	1	558	1	5	1	1	0	0	0	99	99	99	99	0		99		99		99	0	1	0	99	1	1	47	47	2	4	4	1	4	4	4	0	0	3	0	15000	15000	1	1	0	0	0	0	1	99
1	1	446	1	5	1	1	0	0	0	99	99	99	99	0		99		99		99	1	0	1	1	1	0	38	38	2	4	4	3	3	4	1	1	1	4	0			99	99	1	97	0	0	0	1
3	2	1672	2	3	1	1	0	0	0	99	99	99	99	0		99		99		99	0	1	0	99	1	1	32	32	2	4	4	1	4	3	4	0	0	2	0	100000	100000	1	0	0	0	0	1	1	1
2	1	16	1	5	1	1	0	0	0	99	99	99	99	0		99		99		99	1	0	0	99	1	1	19	19	2	1	4	1	3	1	4	0	0	3	0	0	2500	0	0	0	0	0	2	2	2
1	1	643	1	5	2	1	1	1	0	99	99	99	99	0		99		99		99	1	0	1	1	1	1	43	43	2	4	4	3	3	5	4	1	1	1	1	15000	15000	1	0	0	0	0	1	1	1
2	1	2139	1	5	2	1	1	1	1	99	1	1	1	1	2	1	2	0		0	0	1	0	99	0	0	26	26	2	3	99	3	1	3	4		0	2	0			99	0	0	0	0	0	0	1
1	1	1517	1	5	1	1	0	0	0	99	99	99	99	0		99		99		99	0	1	0	99	1	1	32	32	2	4	4	1	3	3	4	0	0	1	1			99	0	0	0	0	2	2	1
1	2	1233	2	3	1	1	0	0	0	99	99	99	99	0		99		99		99	0	1	0	99	1	1	37	37	2	4	4	99	99	4	4		0	1	1			99	0	0	0	0	1	1	1
2	2	622	2	1	1	1	0		0	99	99	99	99	0		99		99		99	1	0	0	99	1	1	43	43	2	4	4	1	4	4	4	0	0	3	0			99	0	0	0	0	2	2	0
2	2	1038	2	2	1	1	0	0	0	99	99	99	99	0		99		99		99	1	0	0	0	1	1	25	25	2	3	4	1	4	4	4		0	3	0			99	0	0	0	0	99	99	99
3	1	1909	1	5	1	1	0	0	0	99	99	99	99	0		99		99		99	1	0	0	0	1	1	33	33	2	4	4	1	2	4	4		0	1	1			99	0	0	0	0	2	2	99
2	1	2440	1	5	2	1	1	0	0	99	99	99	99	0		99		99		99	0	1	0	99	1	1	32	32	2	4	4	3	2	4	4	0	0	3	0	9000	9000	0	0	0	0	0	0	0	0
2	1	449	3	5	1	1			99	0	99	99	99	0		99		99		99	99	99	99	99	0	99		37	2	4	99	99	99	99	99		0	99	99			99	99	99	99	99	99	99	99
2	1	2358	1	5	1	1	0	1	0	99	99	99	99	0		99		99		99	1	0	1	1	1	1	22	22	2	2	4	1	4	4	4	0	0	2	0	10000	10000	0	0	0	0	0	2	2	2
1	2	958	2	3	1	1	0	0	0	99	99	99	99	0		99		99		99	1	0	0	99	1	0	26	26	2	3	4	1	4	4	4		0	1	1	30000	30000	1	0	0	0	0	2	2	1
2	1	2335	1	5	1	1	0	0	0	99	99	99	99	0		99		99		99	1	0	1	1	1	1	28	28	2	3	4	1	4	4	4	0	0	1	1			99	0	0	1	1	1	2	1
2	1	43	1	5	1	1	0	0	0	99	99	99	99	0		99		99		99	99	99	99	99	0	99	17	17	1	1	4	99	99	1	4		0	3	0			99	99	99	99	99	1	1	1
2	1	1265	1	5	1	1	0	0	0	99	99	99	99	0		99		99		99	1	0	0	99	1	1	20	20	2	2	4	1	3	1	4	0	0	1	1			99	0	0	0	0	99	2	99
1	1	1695	1	5	1	1	0	0	0	99	99	99	99	0		99		99		99	0	1	0	99	1	1	24	24	2	2	99	1	99	4	4	0	0	2	0			99	0	0	0	0	2	2	2
1	1	145	1	5	1	1	0	1	0	99	99	99	99	0		99		99		99	0	1	0	99	1	99	99	19	2	1	4	2	1	5	4		0	3	0			99	0	0	0	0	1	1	1
2	1	300	1	5	1	1	0	0	1	99	100	100	100	100		100		1	2	99	1	0	0	0	1	0	24	24	2	2	4	1	3	4	4	0	0	2	0	10000	10000	0	99	0	0	0	1	1	1
2	1	367	1	5	1	1	0	0	0	99	99	99	99	0		99		99		99	0	1	0	99	1	1	19	19	2	1	4	1	3	1	4	0	0	2	0	0	2500	0	0	0	0	0	0	2	1
1	2	2019	2	3	1	1	0	0	0	99	99	99	99	0		99		99		99	1	0	1	0	1	1	99	20	2	2	4	1	4	1	4		0	3	0			99	0	0	0	0	2	2	2
3	1	1186	1	5	1	1	0	0	0	99	99	99	99	0		99		99		99	1	0	0	0	1	1	23	23	2	2	4	1	3	4	4		0	2	0			99	0	0	0	0	2	2	1
2	1	1185	1	5	1	1	0	0	0	99	99	99	99	0		99		99		99	1	0	1	1	1	0	21	21	2	2	4	1	3	1	4	0	0	1	1	4000	4000	0	0	0	0	0	2	2	2
2	1	594	1	5	1	1	0	0	0	99	99	99	99	0		99		99		99	1	0	0	0	1	1	22	22	2	2	4	3	4	5	4	0	0	1	1	500	2500	0	0	0	0	0	0	0	1
2	1	660	1	5	1	1	0	0	0	99	99	99	99	0		99		99		99	0	1	0	99	1	0	23	23	2	2	4	1	4	4	4		0	1	1			99	0	0	0	0	1	1	1
2	1	2221	1	5	2	1	1	1	0	99	99	99	99	0		99		99		99	1	0	0	99	0	0	25	25	2	3	4	1	4	1	4		0	3	0			99	99	99	99	99	0	0	99
2	1	2169	1	5	1	1	0	0	0	99	99	99	99	0		99		99		99	1	0	1	1	1	1	36	36	2	4	4	1	4	4	4		0	1	1	25000	25000	1	0	0	0	0	2	2	2
1	2	1585	2	3	2	1	1	0	0	99	99	99	99	0		99		99		99	99	99	99	99	0	99	20	20	2	2	4	1	3	99	99		0	2	0			99	99	99	99	99	0	1	1
3	1	2072	1	5	2	1	1	0	0	99	99	99	99	0		99		99		99	0	1	0	99	1	0	24	24	2	2	4	3	1	4	4		0	2	0	15000	15000	1	0	0	0	0	1	1	1
2	1	1203	1	5	1	1	0	0	0	99	99	99	99	0		99		99		99	0	1	0	99	1	0	26	26	2	3	4	3	2	3	4	0	0	1	1	30000	30000	1	0	0	0	0	2	1	0
1	1	903	1	5	1	1	0	1	0	99	99	99	99	0		99		99		99	1	0	0	0	1	1	41	41	2	4	4	1	4	99	4		0	1	1			99	0	0	0	0	1	1	1
2	1	1295	2	1	1	1	0	0	0	99	99	99	99	0		99		99		99	1	0	0	99	1	1	21	21	2	2	4	1	3	1	4		0	2	0			99	0	0	0	0	1	1	1
3	1	2346	1	5	1	1	0	0	0	99	99	99	99	0		99		99		99	0	1	0	99	0	1	19	19	2	1	4	1	3	0	4		0	2	0	12000	12000	0	0	0	0	0	1	1	1
1	1	107	1	5	2	1	1	1	0	99	99	99	99	0		99		99		99	1	0	0	0	1	0	99	37	2	4	4	2	2	5	4		0	3	0			99	0	0	0	0	1	1	1
2	1	1267	1	5	1	1	0	0	0	99	99	99	99	0		99		99		99	1	0	1	0	1	1	22	22	2	2	4	1	4	1	4	0	0	1	1			99	0	0	0	0	1	1	1
3	2	1627	2	3	1	1	0	0	1	99	1	1	1	1	3	1	3	0		0	1	0	0	0	1	1	25	25	2	3	4	1	4	4	4		0	1	1	20000	20000	1	0	0	0	0	2	2	1
2	2	1949	2	2	1	1	0	1	0	99	99	99	99	0		99		99		99	1	0	1	99	1	1	21	21	2	2	4	1	3	1	99	0	0	5	0			99	0	0	0	0	1	2	1
2	2	1846	2	1	1	1	0	0	0	99	99	99	99	0		99		99		99	1	0	0	99	0	1	22	22	2	2	4	1	4	4	4		0	1	1	15000	15000	1	0	0	0	0	1	1	1
3	1	2320	1	5	1	1	0	0	0	99	99	99	99	0		99		99		99	0	1	0	99	1	0	42	42	2	4	4	1	3	4	4		0	1	1			99	0	0	0	0	0	0	0
2	1	1677	1	5	1	1	0	0	0	99	99	99	99	0		99		99		99	1	0	0	99	1	1	21	21	2	2	4	1	3	1	4		0	3	0			99	0	0	0	0	2	2	1
2	1	57	1	5	1	1	0	0	0	99	99	99	99	0		99		99		99	0	1	0	99	1	99	20	20	2	2	1	3	99	1	99		0	1	1			99	0	0	0	0	1	99	99
2	1	1159	1	5	2	1	1	0	0	99	99	99	99	0		99		99		99	0	1	0	99	0	1	17	17	1	1	4	3	3	1	4		0	3	0			99	0	0	0	0	1	1	1
2	1	1109	1	5	1	1	0	0	1	99	1	1	1	1	3	1	3	0		0	0	1	0	99	1	1	23	23	2	2	4	1	3	3	4		0	3	0			99	0	0	0	0	0	0	0
1	1	657	1	5	1	1	0	0	0	99	99	99	99	0		99		99		99	1	0	0	99	1	0	40	40	2	4	4	1	3	4	4	0	0	5	0	240000	240000	1	0	0	0	0	2	2	0
1	1	544	1	5	2	1	1	0	0	99	99	99	99	0		99		99		99	0	1	0	99	1	99	20	20	2	2	4	1	3	1	4	0	0	5	0			99	0	0	0	0	2	2	0
1	1	490	1	5	1	1	0	0	0	99	99	99	99	0		99		99		99	0	1	0	99	0	0	22	22	2	2	4	3	3	1	99		0	2	0			99	0	0	0	0	99	99	99
2	1	888	1	5	1	1	0	0	0	99	99	99	99	0		99		99		99	0	1	0	99	1	1	19	19	2	1	4	1	4	1	4	2	1	1	1			99	0	0	0	0	1	0	1
2	1	2390	1	5	1	1	0	0	0	99	99	99	99	0		99		99		99	0	1	0	99	0	1	19	19	2	1	3	1	3	1	4		0	2	0			99	99	99	0	0	2	99	2
2	1	2145	1	5	1	1	0	0	0	99	99	99	99	0		99		99		99	0	1	0	99	1	0	19	19	2	1	4	1	3	1	4	0	0	1	1			99	0	0	0	0	1	2	0
2	1	868	1	5	2	1	1	0	0	99	99	99	99	0		99		99		99	1	0	0	99	1	1	29	29	2	3	4	3	2	4	99		0	2	0			99	0	0	0	0	2	2	0
1	1	615	1	5	1	1	0	0	0	99	99	99	99	0		99		99		99	1	0	1	0	1	1	27	27	2	3	4	1	4	4	99		0	5	0	15000	15000	1	0	0	0	0	2	2	1
1	1	510	1	5	1	1	0	0	0	99	99	99	99	0		99		99		99	1	0	0	0	1	0	23	23	2	2	4	1	4	4	4	0	0	3	0			99	0	0	0	0	2	2	0
2	1	1294	1	5	1	1	0	0	0	99	99	99	99	0		99		99		99	0	1	0	99	1	1	18	18	2	1	2	1	3	1	4		0	2	0			99	0	0	0	0	1	2	1
2	1	1071	1	5	1	1	0	0	0	99	99	99	99	0		99		99		99	1	0	0	1	0	1	20	20	2	2	4	1	3	1	4	0	0	1	1	13000	13000	0	0	1	0	0	1	2	1
1	1	224	2	1	1	1	0	0	0	99	99	99	99	0		99		99		99	1	0	1	1	0	1	24	24	2	2	4	1	4	4	4		0	2	0	17000	17000	1	0	0	2	1	1	1	1
2	1	2257	1	5	1	1	0	0	0	99	99	99	99	0		99		99		99	1	0	0	99	1	1	21	21	2	2	4	1	3	2	4	0	0	3	0			99	0	0	0	1	1	2	1
1	1	1341	1	5	1	1	0	0	0	99	99	99	99	0		99		99		99	0	1	0	99	1	0	99	22	2	2	4	1	4	4	4		0	5	0			99	0	0	0	0	2	2	0
1	1	393	1	5	1	1	0	0	0	99	99	99	99	0		99		99		99	1	0	0	99	1	1	29	29	2	3	4	1	4	4	4	0	0	3	0	15000	15000	1	0	0	0	0	1	1	1
2	1	1420	1	5	1	1	0	0	0	99	99	99	99	0		99		99		99	1	0	1	1	1	1	28	28	2	3	4	1	3	4	4	0	0	3	0			99	0	0	0	0	2	2	0
1	1	1752	1	5	1	1	0	0	0	99	99	99	99	0		99		99		99	0	1	0	99	1	0	38	38	2	4	4	99	4	2	4		0	3	0	15000	15000	1	0	0	0	0	1	1	1
2	1	560	1	5	1	1	0	0	0	99	99	99	99	0		99		99		99	0	1	0	1	1	0	22	22	2	2	4	1	3	2	99	0	0	5	0	5	2500	0	0	0	2	1	1	1	1
2	1	1792	1	5	1	1	0	0	0	99	99	99	99	0		99		99		99	0	1	0	99	1	0	21	21	2	2	4	2	3	1	4	0	0	3	0	0	2500	0	0	0	0	0	1	0	2
2	1	2008	1	5	1	1	0	0	0	99	99	99	99	0		99		99		99	0	1	0	99	1	1	31	31	2	4	4	3	4	4	4		0	1	1	13000	13000	0	0	0	0	0	1	2	1
2	1	1557	1	5	1	1	0	0	0	99	99	99	99	0		99		99		99	0	1	0	99	1	1	34	34	2	4	4	1	2	4	4		0	5	0	7500	7500	0	1	0	0	0	2	2	0
1	2	553	2	3	1	1	0	0	0	99	99	99	99	0		99		99		99	0	1	0	99	0	1	32	32	2	4	4	1	3	4	4		0	3	0	10400	10400	0	0	0	0	0	1	1	1
2	1	1827	1	5	1	1	0	0	0	99	99	99	99	0		99		99		99	1	0	0	99	1	1	20	20	2	2	4	1	3	1	99	0	0	3	0			99	0	0	0	0	1	2	1
3	1	1802	1	5	2	1	1	0	0	99	99	99	99	0		99		99		99	1	0	1	0	1	0	26	26	2	3	4	3	2	4	4		0	2	0	20000	20000	1	0	0	0	0	0	1	1
2	1	1688	1	5	1	1	0	0	0	99	99	99	99	0		99		99		99	1	0	0	0	1	1	22	22	2	2	4	1	4	4	4	0	0	1	1	10000	10000	0	0	0	0	0	99	2	2
3	1	1368	1	5	1	1	0	0	0	99	99	99	99	0		99		99		99	1	0	0	0	1	1	20	20	2	2	4	3	2	5	4		0	2	0	10000	10000	0	0	0	0	0	2	1	1
2	1	1606	1	5	1	1	0	0	0	99	99	99	99	0		99		99		99	1	0	0	0	1	1	20	20	2	2	4	1	3	1	4	0	0	1	1			99	0	0	0	0	1	2	1
1	1	1741	2	3	2	1	1	0	0	99	99	99	99	0		99		99		99	1	0	1	0	1	0	27	27	2	3	4	1	4	4	4	0	0	1	1	16000	16000	1	0	0	0	0	2	2	1
2	1	2333	1	5	1	1	0	0	1	99	100	100	100	100		100		1	2	99	0	1	0	99	1	1	29	29	2	3	4	1	4	2	4	0	0	3	0	10000	10000	0	0	0	0	0	0	0	99
1	1	640	1	5	1	1	0	0	0	99	99	99	99	0		99		99		99	0	1	0	99	1	0	18	18	2	1	4	1	3	0	4		0	1	1			99	0	0	0	0	2	2	1
1	1	1746	1	5	1	1	0	0	0	99	99	99	99	0		99		99		99	1	0	1	0	1	1	26	26	2	3	4	1	4	0	4		0	1	1			99	99	0	0	0	1	1	1
2	1	508	1	5	1	1	0	0	0	99	99	99	99	0		99		99		99	0	1	0	99	1	1	40	40	2	4	4	3	3	4	4		0	3	0			99	0	0	0	0	1	2	1
2	2	2158	2	3	1	1	0	0	1	99	1	1	1	1	1	1	2	0		0	1	0	0	99	1	1	33	33	2	4	4	1	4	4	4	0	0	3	0	9000	9000	0	0	0	0	0	2	2	0
2	1	1357	1	5	1	1	0	0	0	99	99	99	99	0		99		99		99	1	0	1	1	1	0	21	21	2	2	4	1	3	1	4	0	0	3	0	0	2500	0	0	0	0	0	0	99	0
3	1	2074	1	5	2	1	1	0	0	99	99	99	99	0		99		99		99	1	0	1	1	1	1	22	22	2	2	4	1	3	5	4		0	1	1			99	1	0	0	0	1	1	1
3	1	280	1	5	1	1	0	0	0	99	99	99	99	0		99		99		99	0	1	0	99	0	0	23	23	2	2	1	3	1	4	99	1	1	5	0	8000	8000	0	0	0	0	0	99	99	1
1	1	633	1	5	2	1	1	0	0	99	99	99	99	0		99		99		99	1	0	1	1	1	1	47	47	2	4	4	3	1	5	1	1	1	1	1	20000	20000	1	0	0	0	0	0	2	2
1	2	1307	1	5	1	1			0	99	99	99	99	0		99		99		99	99	99	99	99	0	0	22	22	2	2	3	1	3	0	4	0	0	1	1			99	0	0	0	0	99	99	99
2	2	2305	2	3	1	1			0	99	99	99	99	0		99		99		99	1	0	0	0	1	1	36	36	2	4	4	1	99	4	4	0	0	1	1			99	0	0	0	0	2	2	0
3	1	108	1	5	2	1	1	1	0	99	99	99	99	0		99		99		99	0	1	0	99	1	1	18	18	2	1	2	99	1	4	4		0	1	1			99	0	0	0	0	0	0	0
2	1	762	1	5	1	1	0	0	0	99	99	99	99	0		99		99		99	1	0	1	0	1	1	29	29	2	3	4	1	4	3	4	0	0	1	1	60000	60000	1	0	0	0	0	1	1	1
3	1	880	1	5	2	1	1	0	0	99	99	99	99	0		99		99		99	99	99	99	0	1	1	21	21	2	2	99	1	3	5	4		0	2	0			99	0	0	0	0	2	2	1
2	1	2040	1	5	1	1	0	0	0	99	99	99	99	0		99		99		99	1	0	0	99	1	1	36	36	2	4	4	1	4	4	4	0	0	3	0	20000	20000	1	0	0	0	0	1	1	1
2	2	2178	1	5	2	1	1	1	0	99	99	99	99	0		99		99		99	1	0	1	1	1	1	22	22	2	2	99	1	2	4	4		0	99	99			99	0	0	0	0	0	1	1
3	1	301	1	5	1	1	0	1	0	99	99	99	99	0		99		99		99	1	0	0	0	1	1	50	50	2	4	4	3	3	3	4		0	2	0			99	0	0	0	0	2	2	1
2	1	874	1	5	1	1	0	0	0	99	99	99	99	0		99		99		99	1	0	1	0	0	0	19	19	2	1	4	1	3	1	99	3	1	3	0			99	0	0	0	0	2	2	1
1	1	788	1	5	2	1	1	1	0	99	99	99	99	0		99		99		99	1	0	1	0	0	1	47	47	2	4	4	1	4	4	4	0	0	1	1	40000	40000	1	0	0	0	0	2	2	1
2	1	699	1	5	1	1	0	0	0	99	99	99	99	0		99		99		99	0	1	0	99	1	1	18	18	2	1	3	2	2	4	4	2	1	2	0	8000	8000	0	0	0	0	0	0	0	0
1	2	392	1	5	2	1	1	1	0	99	99	99	99	0		99		99		99	1	0	1	0	0	0	31	31	2	4	4	1	4	4	4		0	1	1	13000	13000	0	0	0	0	0	2	2	2
1	1	1748	1	5	1	1	0		0	99	99	99	99	0		99		99		99	1	0	0	99	1	0	99	24	2	2	4	1	4	4	4		0	3	0			99	0	0	0	0	1	1	1
1	1	1521	1	5	1	1	0	0	0	99	99	99	99	0		99		99		99	1	0	0	99	1	1	23	23	2	2	4	1	4	4	4		0	1	1	15000	15000	1	0	0	0	0	1	2	1
2	1	1430	1	5	1	1	0	0	0	99	99	99	99	0		99		99		99	1	0	1	99	1	0	24	24	2	2	4	2	4	4	4	0	0	1	1	10000	10000	0	0	0	0	0	1	2	99
2	1	1973	1	5	1	1	0	0	0	99	99	99	99	0		99		99		99	1	0	0	0	1	1	29	29	2	3	4	1	4	4	4	0	0	3	0	10000	10000	0	0	1	0	0	2	2	0
2	1	1205	1	5	1	1	0	0	0	99	99	99	99	0		99		99		99	0	1	0	99	1	1	22	22	2	2	4	1	4	1	4		0	1	1			99	0	0	0	0	1	0	0
2	1	623	1	5	1	1	0	0	0	99	99	99	99	0		99		99		99	1	0	1	1	0	1	20	20	2	2	4	1	3	1	4	0	0	3	0	7500	7500	0	0	0	0	0	1	1	1
3	1	873	1	5	2	1	1	1	0	99	99	99	99	0		99		99		99	1	0	1	1	1	0	34	34	2	4	4	3	2	4	4		0	2	0	15000	15000	1	0	0	0	0	99	99	99
3	2	110	2	3	1	1	0	0	1	99	1	1	1	1	1	1	3	0		0	1	0	0	0	1	1	36	36	2	4	4	1	4	4	4		0	1	1			99	0	0	0	0	1	1	1
1	1	727	1	5	1	1	0	0	0	99	99	99	99	0		99		99		99	1	0	0	0	1	1	25	25	2	3	4	1	3	99	4		0	5	0			99	0	0	0	0	0	2	0
1	1	331	1	5	1	1	0	0	0	99	99	99	99	0		99		99		99	0	1	0	99	1	0	55	55	2	4	4	1	4	3	4	0	0	3	0			99	0	0	0	0	2	2	0
2	1	303	1	5	1	1			0	99	99	99	99	0		99		99		99	1	0	0	99	0	1	33	33	2	4	4	3	3	3	4	1	1	1	1			99	0	99	0	0	1	1	1
2	1	1063	1	5	2	1	1	1	0	99	99	99	99	0		99		99		99	1	0	0	99	0	1	20	20	2	2	4	1	3	1	4	0	0	2	0	8000	8000	0	0	0	0	0	2	2	1
1	1	12	1	5	1	1	0	0	0	99	99	99	99	0		99		99		99	0	1	0	99	1	0	41	41	2	4	4	1	4	4	4		0	3	0			99	0	0	0	0	2	2	99
2	1	1359	1	5	1	1	0	0	0	99	99	99	99	0		99		99		99	1	0	1	1	1	1	39	39	2	4	4	3	4	3	2	1	1	3	0	15000	15000	1	0	0	0	0	0	2	1
2	1	2352	1	5	1	1	0	0	0	99	99	99	99	0		99		99		99	1	0	1	1	1	1	21	21	2	2	4	1	3	1	4		0	3	0	9000	9000	0	0	0	0	0	1	2	1
1	1	1809	1	5	2	1	1	0	0	99	99	99	99	0		99		99		99	1	0	0	0	1	0	20	20	2	2	4	1	3	5	4		0	2	0	40000	40000	1	0	0	0	0	2	2	0
1	2	2350	1	5	1	1			0	99	99	99	99	0		99		99		99	0	1	0	99	1	1	19	19	2	1	99	1	3	1	99	0	0	5	0	0	2500	0	0	0	0	0	99	99	0
1	2	213	2	3	1	1	0	0	0	99	99	99	99	0		99		99		99	1	0	1	1	0	0	30	30	2	4	99	1	3	3	4		0	5	0			99	0	0	0	0	99	99	0
2	1	2065	1	5	1	1	0	0	0	99	99	99	99	0		99		99		99	0	1	0	99	1	1	34	34	2	4	4	3	4	3	4	2	1	3	0	12000	12000	0	0	0	0	0	0	1	1
1	2	410	2	3	1	1	0	0	0	99	99	99	99	0		99		99		99	1	0	0	99	1	1	28	28	2	3	4	1	3	4	4		0	2	0			99	0	0	0	0	2	2	2
1	1	1707	1	5	2	1	1	1	0	99	99	99	99	0		99		99		99	1	0	0	0	0	0	99	21	2	2	4	1	2	5	4		0	3	0			99	0	0	0	0	1	1	1
3	1	1389	1	5	1	1			1	99	100	100	100	100		100		1	2	99	1	0	0	0	1	99	21	21	2	2	3	1	1	5	99		0	5	0			99	0	0	0	0	1	1	1
1	1	15	2	2	1	1	0	0	0	99	99	99	99	0		99		99		99	0	1	0	99	1	1	21	21	2	2	3	1	4	1	4		0	2	0			99	0	0	0	0	2	2	99
1	1	1415	1	5	1	1	0	0	1	99	1	1	1	1	3	1	3	0		0	0	1	0	99	1	1	17	17	1	1	4	1	3	1	4		0	3	0			99	99	0	0	0	1	1	1
2	1	2341	1	5	1	1	0	0	0	99	99	99	99	0		99		99		99	1	0	1	0	1	0	21	21	2	2	4	1	3	1	4	0	0	2	0	6000	6000	0	0	0	0	0	1	1	1
2	1	1498	1	5	1	1	0	0	0	99	99	99	99	0		99		99		99	1	0	0	99	1	1	22	22	2	2	4	1	4	1	4		0	1	1			99	1	1	0	0	0	0	0
1	1	143	1	5	1	1	0	1	0	99	99	99	99	0		99		99		99	1	0	0	99	1	0	23	23	2	2	4	1	3	1	4	0	0	3	0			99	0	0	0	0	2	2	0
2	1	2272	1	5	1	1	0	0	0	99	99	99	99	0		99		99		99	1	0	0	99	1	1	40	40	2	4	4	1	4	4	4	0	0	3	0	30000	30000	1	0	0	0	0	1	1	1
1	2	46	1	5	1	1	0	0	0	99	99	99	99	0		99		99		99	0	1	0	99	1	0	21	21	2	2	2	1	0	0	1	5	1	1	1	1	2500	0	0	0	0	0	0	0	0
2	1	2295	1	5	1	1	0	0	0	99	99	99	99	0		99		99		99	1	0	1	0	1	1	37	37	2	4	4	1	3	4	4	0	0	3	0	9000	9000	0	0	0	0	0	2	2	2
1	1	745	1	5	2	1	1	1	0	99	99	99	99	0		99		99		99	1	0	1	0	1	1	20	20	2	2	4	3	1	5	4		0	2	0	23000	23000	1	0	0	0	0	0	1	2
2	1	215	1	5	1	1	0	0	0	99	99	99	99	0		99		99		99	0	1	0	99	1	0	19	19	2	1	4	3	3	1	4		0	1	1			99	0	0	0	0	1	2	1
2	2	1062	2	3	1	1	0	0	0	99	99	99	99	0		99		99		99	0	1	0	99	1	1	21	21	2	2	4	1	3	1	4		0	1	1			99	0	0	97	97	2	2	99
1	1	2111	1	5	2	1	1	0	0	99	99	99	99	0		99		99		99	1	0	0	1	0	1	28	28	2	3	2	1	4	5	4		0	1	1	20000	20000	1	0	0	0	0	2	2	2
3	1	754	1	5	2	1	1	0	0	99	99	99	99	0		99		99		99	1	0	0	99	1	1	20	20	2	2	3	1	2	5	4		0	2	0			99	0	0	0	0	1	1	1
1	2	1327	2	3	1	1	0	0	0	99	99	99	99	0		99		99		99	1	0	1	1	1	1	32	32	2	4	4	1	4	4	4	0	0	3	0	50000	50000	1	0	0	0	2	2	2	1
2	1	2241	1	5	1	1	0	0	0	99	99	99	99	0		99		99		99	0	1	0	99	1	0	25	25	2	3	4	3	4	0	4	0	0	1	1			99	0	0	0	0	1	2	1
1	2	2254	1	5	1	1	0	0	0	99	99	99	99	0		99		99		99	1	0	0	0	1	0	18	18	2	1	99	1	3	1	4	0	0	3	0			99	0	0	0	0	1	1	1
3	1	1361	1	5	1	1	0		0	99	99	99	99	0		99		99		99	1	0	0	1	1	1	48	48	2	4	99	1	1	4	4		0	5	0			99	0	0	0	0	99	99	99
1	1	2030	1	5	1	1	0	0	0	99	99	99	99	0		99		99		99	0	1	0	99	1	0	18	18	2	1	4	1	3	1	4		0	5	0			99	0	0	0	0	2	2	1
1	2	2373	2	3	1	1	0	0	0	99	99	99	99	0		99		99		99	1	0	0	99	1	0	34	34	2	4	4	1	4	3	4		0	1	1	28000	28000	1	0	0	0	0	2	2	0
1	2	257	2	3	1	1	0	0	0	99	99	99	99	0		99		99		99	0	1	0	99	0	0	25	25	2	3	4	99	99	3	4	0	0	1	1			99	0	0	0	0	1	1	1
1	1	2013	1	5	2	1	1	1	0	99	99	99	99	0		99		99		99	0	1	0	99	1	0	18	18	2	1	3	3	2	4	4		0	3	0	10000	10000	0	0	0	0	0	0	0	1
1	1	682	1	5	1	1			0	99	99	99	99	0		99		99		99	0	1	0	99	1	0	30	30	2	4	4	1	3	4	4	0	0	2	0	14000	14000	0	0	0	0	0	2	2	2
3	2	2160	2	3	1	1	0	0	0	99	99	99	99	0		99		99		99	0	1	0	99	1	1	26	26	2	3	4	1	99	4	99	0	0	5	0	20000	20000	1	0	0	0	0	0	2	1
1	2	1217	2	3	1	1	0	0	0	99	99	99	99	0		99		99		99	1	0	0	99	1	0	35	35	2	4	4	1	4	4	4		0	1	1	35000	35000	1	0	0	0	0	2	2	1
1	1	55	1	5	1	1	0	0	0	99	99	99	99	0		99		99		99	1	0	1	0	1	1	20	20	2	2	4	1	3	1	4	0	0	2	0			99	1	0	0	0	2	2	99
1	1	914	1	5	1	1	0	0	0	99	99	99	99	0		99		99		99	0	1	0	99	1	1	28	28	2	3	4	1	4	4	4		0	3	0			99	0	0	0	0	0	2	0
2	1	639	1	5	1	1	0	0	0	99	99	99	99	0		99		99		99	0	1	0	99	1	1	45	45	2	4	4	1	4	3	4	0	0	1	1	30000	30000	1	0	0	0	0	2	2	1
1	2	1325	1	5	1	1	0	0	0	99	99	99	99	0		99		99		99	0	1	0	99	0	99	18	18	2	1	99	1	99	1	4	0	0	99	99	20000	20000	1	99	99	0	0	0	99	0
3	1	1876	1	5	1	1	0	0	0	99	99	99	99	0		99		99		99	1	0	0	99	1	1	22	22	2	2	4	1	2	5	4	6	1	1	1			99	0	0	0	0	0	2	0
1	1	2406	1	5	1	1			0	99	99	99	99	0		99		99		99	1	0	0	1	1	1	23	23	2	2	4	99	3	1	4		0	1	1	96	2500	0	0	0	0	0	1	99	99
1	1	1181	1	5	1	1	0	0	0	99	99	99	99	0		99		99		99	1	0	1	1	1	1	21	21	2	2	4	1	3	1	4	0	0	1	1	30000	30000	1	0	0	0	0	1	1	1
2	1	1951	1	5	1	1	0	0	0	99	99	99	99	0		99		99		99	0	1	0	99	1	0	22	22	2	2	4	1	3	4	4	0	0	1	1	12000	12000	0	0	0	0	0	1	1	1
1	1	1035	1	5	1	1	0	0	0	99	99	99	99	0		99		99		99	1	0	0	0	1	1	23	23	2	2	4	1	4	4	4		0	1	1			99	0	0	0	0	2	2	1
3	2	1046	2	3	1	1	0	0	0	99	99	99	99	0		99		99		99	1	0	1	0	1	0	23	23	2	2	3	1	4	4	4		0	1	1	20000	20000	1	0	0	0	0	0	0	0
2	1	137	1	5	1	1	0	0	0	99	99	99	99	0		99		99		99	1	0	0	99	1	0	20	20	2	2	4	1	3	1	4	0	0	2	0			99	0	0	0	0	1	1	1
2	1	637	1	5	1	1	0	0	0	99	99	99	99	0		99		99		99	1	0	0	99	0	1	21	21	2	2	4	1	3	1	4		0	2	0	3500	3500	0	0	0	0	0	2	2	2
1	2	1051	2	1	1	1	0	0	0	99	99	99	99	0		99		99		99	0	1	0	99	1	1	21	21	2	2	4	3	3	4	4	0	0	1	1			99	1	0	0	0	1	1	1
2	1	2121	1	5	1	1	0	0	0	99	99	99	99	0		99		99		99	1	0	1	1	1	1	20	20	2	2	4	1	3	1	4		0	2	0			99	0	0	0	0	1	1	1
1	1	527	1	5	1	1			0	99	99	99	99	0		99		99		99	0	1	0	99	1	0	29	29	2	3	4	99	3	4	4	0	0	3	0			99	0	0	0	0	99	99	99
2	1	942	1	5	1	1	0	1	0	99	99	99	99	0		99		99		99	0	1	0	99	0	99	19	19	2	1	4	3	3	1	4		0	1	1	10000	10000	0	1	1	0	0	0	2	0
2	1	1395	1	5	1	1	0	0	0	99	99	99	99	0		99		99		99	0	1	0	99	1	1	28	28	2	3	4	1	99	4	4	1	1	99	99	18000	18000	1	1	0	0	0	2	2	0
1	1	1281	1	5	1	1	0	0	0	99	99	99	99	0		99		99		99	1	0	0	0	0	99	34	34	2	4	4	1	4	4	4		0	3	0			99	0	0	0	0	1	1	1
1	2	277	1	5	1	1			0	99	99	99	99	0		99		99		99	99	99	99	99	1	1	31	31	2	4	3	1	4	3	4	0	0	1	1			99	0	0	0	0	99	99	99
1	1	940	1	5	1	1	0	0	0	99	99	99	99	0		99		99		99	1	0	1	0	1	1	38	38	2	4	4	1	4	4	4	0	0	1	1	15000	15000	1	0	0	0	0	99	0	2
2	1	1346	1	5	1	1			1	99	1	1	1	1	1	1	3	0		0	1	0	1	0	1	0	22	22	2	2	1	1	99	1	99		0	5	0			99	0	0	0	0	99	99	99
1	1	1804	1	5	1	1	0	0	0	99	99	99	99	0		99		99		99	0	1	0	99	1	1	24	24	2	2	4	1	4	0	4	0	0	1	1			99	0	0	0	0	1	2	2
3	1	1297	1	5	2	1	1	0	0	99	99	99	99	0		99		99		99	0	1	0	99	1	0	33	33	2	4	4	3	1	5	4		0	1	1	17000	17000	1	0	0	0	0	0	0	1
1	1	692	1	5	2	1	1	0	0	99	99	99	99	0		99		99		99	1	0	0	99	1	1	36	36	2	4	3	1	3	5	4		0	2	0			99	0	0	2	1	0	2	0
1	2	809	2	2	1	1			0	99	99	99	99	0		99		99		99	1	0	0	99	1	1	36	36	2	4	4	1	4	3	4	0	0	5	0	50000	50000	1	0	0	0	0	2	2	1
3	1	1472	1	5	1	1			0	99	99	99	99	0		99		99		99	99	99	99	99	0	99	27	27	2	3	99	1	2	3	4		0	1	1			99	99	99	99	99	1	1	1
1	1	2055	1	5	1	1	0	0	0	99	99	99	99	0		99		99		99	0	1	0	99	1	1	22	22	2	2	4	1	3	1	4	0	0	5	0			99	0	0	0	0	2	2	0
1	2	909	1	5	2	1	1	1	0	99	99	99	99	0		99		99		99	0	1	0	99	1	0	18	18	2	1	4	1	0	2	4	2	1	4	0	5	2500	0	0	0	0	0	2	1	1
2	1	1737	1	5	1	1	0	0	0	99	99	99	99	0		99		99		99	99	99	99	99	1	0	39	39	2	4	4	1	2	3	4		0	5	0			99	0	0	0	0	0	99	0
1	1	2404	1	5	2	1	1	1	0	99	99	99	99	0		99		99		99	1	0	0	0	1	1	37	37	2	4	4	1	3	4	4	0	0	1	1	9000	9000	0	0	0	0	0	1	1	1
1	1	211	1	5	1	1	0	0	0	99	99	99	99	0		99		99		99	0	1	0	99	0	99	20	20	2	2	4	1	3	1	99	1	1	3	0	4000	4000	0	0	0	0	0	1	1	1
1	1	1081	1	5	1	1	0	0	0	99	99	99	99	0		99		99		99	0	1	0	99	1	1	26	26	2	3	4	1	1	99	4	0	0	3	0	10000	10000	0	0	0	0	0	99	2	1
1	1	1622	1	5	1	1	0	0	0	99	99	99	99	0		99		99		99	0	1	0	99	1	0	22	22	2	2	4	1	3	1	4	0	0	3	0			99	0	0	0	0	2	2	1
3	1	2154	1	5	2	1	1	0	2	99	1	1	0	0	1			0		0	1	0	0	99	1	1	23	23	2	2	4	3	4	4	4		0	2	0	15000	15000	1	0	0	0	0	1	1	1
2	2	1011	2	1	1	1	0	0	0	99	99	99	99	0		99		99		99	0	1	0	99	1	0	19	19	2	1	4	99	99	1	4		0	3	0			99	0	0	0	0	99	99	99
1	1	387	1	5	1	1	0	0	0	99	99	99	99	0		99		99		99	0	1	0	99	1	0	23	23	2	2	4	1	4	4	4		0	2	0			99	0	0	0	0	2	2	1
2	1	161	1	5	1	1			0	99	99	99	99	0		99		99		99	0	1	0	99	1	0	21	21	2	2	4	1	3	1	4	0	0	2	0			99	0	0	0	0	2	2	0
2	1	2191	1	5	1	1	0	0	0	99	99	99	99	0		99		99		99	1	0	1	0	1	1	21	21	2	2	4	3	3	1	4	0	0	3	0	0	2500	0	0	0	0	0	2	2	1
1	1	2041	1	5	2	1	1	1	0	99	99	99	99	0		99		99		99	1	0	1	99	1	0	99	19	2	1	99	2	1	5	4		0	2	0			99	0	0	0	0	1	1	1
3	1	204	1	5	1	1	0	0	0	99	99	99	99	0		99		99		99	1	0	1	1	1	1	26	26	2	3	4	1	3	5	4		0	1	1	10000	10000	0	0	0	3	0	1	1	1
2	1	2248	1	5	1	1	0	0	0	99	99	99	99	0		99		99		99	0	1	0	99	1	1	25	25	2	3	4	3	4	4	4	0	0	2	0	15000	15000	1	0	0	0	0	0	2	2
1	1	223	1	5	2	1	1	1	0	99	99	99	99	0		99		99		99	1	0	0	99	1	0	99	25	2	3	4	2	2	5	99		0	3	0			99	0	0	0	0	1	1	1
3	1	1232	1	5	1	1	0	0	0	99	99	99	99	0		99		99		99	0	1	0	99	1	0	21	21	2	2	3	1	3	5	4		0	5	0	12000	12000	0	0	0	0	0	1	0	1
2	2	593	2	1	1	1	0	0	0	99	99	99	99	0		99		99		99	1	0	1	1	1	1	26	26	2	3	4	1	4	4	4	0	0	5	0	28000	28000	1	0	0	0	0	1	1	1
1	1	373	1	5	2	1	1	0	0	99	99	99	99	0		99		99		99	1	0	0	99	0	0	39	39	2	4	3	3	1	5	1	1	1	4	0	20000	20000	1	0	0	0	0	0	1	2
1	1	1900	1	5	2	1	1	1	0	99	99	99	99	0		99		99		99	1	0	0	0	1	0	99	40	2	4	4	3	3	5	4		0	2	0			99	0	0	0	0	1	1	1
1	1	805	1	5	2	1	1	0	0	99	99	99	99	0		99		99		99	1	0	1	0	0	0	26	26	2	3	3	2	3	5	1	0	0	4	0	40000	40000	1	0	0	0	0	0	1	2
1	2	884	2	3	1	1	0	1	0	99	99	99	99	0		99		99		99	0	1	0	99	1	1	31	31	2	4	99	1	4	3	4	0	0	3	0	80000	80000	1	1	0	0	0	99	99	0
1	2	288	2	3	1	1	0	0	0	99	99	99	99	0		99		99		99	0	1	0	0	0	1	23	23	2	2	99	3	3	0	4	0	0	3	0	0	2500	0	0	0	99	99	99	99	1
2	1	1182	1	5	1	1		1	0	99	99	99	99	0		99		99		99	0	1	0	99	1	1	42	42	2	4	4	1	4	3	4		0	3	0	15000	15000	1	1	0	0	0	1	1	1
1	1	1248	1	5	1	1	0	1	0	99	99	99	99	0		99		99		99	1	0	0	99	1	1	44	44	2	4	4	1	3	3	4		0	3	0			99	0	0	0	0	1	1	1
1	1	274	1	5	1	1	0	0	0	99	99	99	99	0		99		99		99	0	1	0	99	1	1	20	20	2	2	4	1	3	1	4	0	0	3	0			99	0	0	0	0	2	2	1
2	1	1089	1	5	1	1	0	0	0	99	99	99	99	0		99		99		99	1	0	1	1	0	0	18	18	2	1	4	1	3	1	4	0	0	3	0	4000	4000	0	0	0	0	0	1	2	1
2	1	620	1	5	1	1			0	99	99	99	99	0		99		99		99	99	99	99	99	0	99	22	22	2	2	4	1	4	1	4	0	0	2	0	0	2500	0	99	99	99	99	1	2	1
2	1	1385	1	5	1	1	0	0	0	99	99	99	99	0		99		99		99	0	1	0	99	1	1	20	20	2	2	2	1	3	1	4	0	0	1	1	0	2500	0	0	0	0	0	2	2	1
3	1	1270	1	5	1	1			0	99	99	99	99	0		99		99		99	1	0	0	99	1	0	43	43	2	4	4	1	1	3	4	0	0	1	1			99	99	99	99	0	1	99	99
1	2	1337	2	3	1	1	0	0	0	99	99	99	99	0		99		99		99	1	0	1	0	1	1	30	30	2	4	4	1	4	4	4		0	2	0			99	0	0	0	0	2	2	1
1	1	1284	1	5	2	1	1		0	99	99	99	99	0		99		99		99	0	1	0	99	1	99	27	27	2	3	99	1	4	5	4		0	5	0			99	99	99	0	0	0	99	0
2	1	1985	1	5	1	1	0	0	0	99	99	99	99	0		99		99		99	1	0	1	0	1	1	24	24	2	2	4	1	3	1	4	0	0	1	1	6000	6000	0	0	0	0	0	1	1	1
2	1	2414	1	5	1	1	0	0	0	99	99	99	99	0		99		99		99	0	1	0	99	1	1	22	22	2	2	4	1	3	1	4	1	1	1	1			99	0	0	0	0	2	2	1
3	1	800	1	5	2	1	1	0	0	99	99	99	99	0		99		99		99	0	1	0	99	1	1	20	20	2	2	3	1	3	5	4		0	3	0	12000	12000	0	0	0	0	0	1	1	1
2	1	235	1	5	1	1	0	0	0	99	99	99	99	0		99		99		99	1	0	0	1	1	1	22	22	2	2	4	1	4	4	4	0	0	2	0	4000	4000	0	0	0	0	0	1	0	1
3	1	1998	1	5	2	1	1	0	0	99	99	99	99	0		99		99		99	1	0	0	0	1	0	25	25	2	3	3	3	4	5	4		0	2	0			99	0	0	0	0	1	1	1
2	1	1214	1	5	1	1	0	0	0	99	99	99	99	0		99		99		99	0	1	0	99	1	1	32	32	2	4	4	3	4	4	4	0	0	2	0	16000	16000	1	0	0	0	0	99	1	1
1	1	1264	1	5	2	1	1	1	0	99	99	99	99	0		99		99		99	99	99	99	99	0	0	25	25	2	3	4	1	1	5	4		0	1	1			99	99	99	0	0	1	1	1
1	1	647	1	5	1	1	0	0	1	99	100	100	100	100		100		1	2	99	1	0	1	0	1	0	99	38	2	4	99	1	4	99	4		0	1	1			99	0	0	0	0	1	1	1
1	1	732	1	5	1	1	0	0	0	99	99	99	99	0		99		99		99	0	1	0	99	1	0	40	40	2	4	3	1	3	3	4	0	0	1	1			99	0	0	0	0	2	2	0
2	1	1512	1	5	1	1	0	0	0	99	99	99	99	0		99		99		99	0	1	0	99	0	1	19	19	2	1	4	3	2	1	4	0	0	3	0			99	0	0	0	0	1	1	1
1	2	566	1	5	1	1	0	0	1	99	100	100	100	100		100		1	2	99	1	0	0	99	0	99	26	26	2	3	1	1	99	99	4	0	0	3	0	1500	1500	0	0	0	0	0	99	1	1
3	1	442	1	5	2	1	1	0	0	99	99	99	99	0		99		99		99	0	1	0	99	1	1	23	23	2	2	4	3	1	4	4		0	2	0	20000	20000	1	0	0	0	0	0	1	0
1	1	2307	1	5	1	1	0	1	0	99	99	99	99	0		99		99		99	1	0	0	99	1	1	41	41	2	4	4	1	4	3	4	0	0	1	1	30000	30000	1	0	0	0	0	2	2	1
2	1	1592	1	5	1	1	0	0	0	99	99	99	99	0		99		99		99	1	0	1	1	1	0	20	20	2	2	4	1	3	1	4		0	3	0			99	0	0	0	0	0	99	0
2	2	2391	2	2	1	1	0	0	0	99	99	99	99	0		99		99		99	1	0	0	99	1	1	23	23	2	2	4	1	4	4	4		0	3	0			99	0	0	0	0	2	2	1
2	1	1082	1	5	2	1	1	0	0	99	99	99	99	0		99		99		99	1	0	1	0	0	0	17	17	1	1	4	3	2	1	4		0	2	0			99	0	0	0	0	0	0	0
1	2	1257	2	3	1	1			0	99	99	99	99	0		99		99		99	0	1	0	99	0	99	21	21	2	2	99	99	3	99	99		0	99	99	6000	6000	0	99	99	99	99	99	99	99
2	1	895	1	5	1	1	0	0	0	99	99	99	99	0		99		99		99	1	0	0	99	1	1	20	20	2	2	4	1	3	1	4	0	0	1	1			99	0	0	0	0	1	1	1
1	1	1421	1	5	1	1			0	99	99	99	99	0		99		99		99	0	1	0	99	0	99	17	17	1	1	4	99	2	1	4		0	3	0			99	99	0	0	99	99	99	99
3	2	180	2	2	2	1	1	0	0	99	99	99	99	0		99		99		99	1	0	1	0	1	1	39	39	2	4	4	3	3	5	2	1	1	1	1	10000	10000	0	1	0	0	0	99	1	1
2	1	1849	1	5	1	1	0	0	0	99	99	99	99	0		99		99		99	1	0	0	0	1	1	18	18	2	1	2	1	3	1	4	0	0	1	1			99	0	1	0	0	2	2	1
1	2	1679	2	2	1	1	0	0	1	99	1	1	1	1	1	1	4	0		0	1	0	1	1	1	1	31	31	2	4	4	1	4	4	4		0	1	1			99	0	0	0	0	1	1	1
3	1	29	1	5	2	1	1	0	0	99	99	99	99	0		99		99		99	1	0	0	99	1	0	25	25	2	3	2	3	2	4	4		0	2	0			99	0	0	0	0	1	1	1
2	2	2036	2	1	1	1	0	0	0	99	99	99	99	0		99		99		99	1	0	0	99	0	1	31	31	2	4	4	3	4	4	4	0	0	3	0	12000	12000	0	0	0	0	0	1	0	1
1	2	10	2	3	1	1	0	0	0	99	99	99	99	0		99		99		99	1	0	1	0	1	1	19	19	2	1	4	1	3	1	4	0	0	1	1			99	0	0	0	0	2	2	1
1	2	1134	2	3	1	1	0	0	1	99	1	1	1	1	1	1	2	0		0	1	0	0	99	0	1	33	33	2	4	4	1	4	4	4	0	0	3	0	13000	13000	0	1	0	0	0	0	0	0
3	1	1343	1	5	1	1			0	99	99	99	99	0		99		99		99	1	0	1	99	1	1	34	34	2	4	4	3	2	5	4		0	4	0			99	0	0	0	0	0	0	0
1	2	240	1	5	1	1	0	0	0	99	99	99	99	0		99		99		99	1	0	0	1	1	0	32	32	2	4	4	1	4	0	99		0	5	0			99	0	0	0	0	2	2	0
1	2	2332	2	3	1	1	0	0	0	99	99	99	99	0		99		99		99	1	0	0	99	1	0	18	18	2	1	4	1	4	4	99		0	5	0	20000	20000	1	0	0	0	0	99	99	0
1	1	1819	1	5	2	1	1	1	0	99	99	99	99	0		99		99		99	1	0	0	0	1	1	25	25	2	3	4	2	4	4	1	2	1	3	0	35000	35000	1	0	0	0	0	0	1	1
1	1	1006	2	1	1	1	0	0	0	99	99	99	99	0		99		99		99	1	0	0	99	1	1	39	39	2	4	4	1	4	4	4		0	2	0			99	0	0	0	0	1	1	1
1	1	2050	1	5	1	1			0	99	99	99	99	0		99		99		99	99	99	99	99	0	99	16	16	1	1	4	1	2	1	99		0	3	0			99	99	99	99	99	0	99	99
2	1	1705	1	5	1	1	0	0	0	99	99	99	99	0		99		99		99	1	0	0	0	1	1	21	21	2	2	4	1	4	1	4		0	2	0	7000	7000	0	0	0	0	0	1	1	1
1	2	96	2	3	1	1	0	0	0	99	99	99	99	0		99		99		99	1	0	0	99	1	0	27	27	2	3	4	1	4	4	4		0	1	1	40000	40000	1	0	0	0	0	2	2	0
1	2	62	2	3	1	1	0	0	0	99	99	99	99	0		99		99		99	0	1	0	99	1	1	15	15	1	1	4	1	99	1	4	0	0	3	0	0	2500	0	0	0	0	0	2	2	2
3	2	1429	2	3	1	1	0	1	0	99	99	99	99	0		99		99		99	0	1	0	99	1	1	29	29	2	3	4	1	4	2	4	0	0	1	1	23000	23000	1	0	0	0	0	2	2	1
3	2	1728	2	3	1	1	0	0	0	99	99	99	99	0		99		99		99	1	0	1	0	1	1	21	21	2	2	3	1	99	0	4		0	3	0			99	0	0	0	0	1	99	1
1	1	825	1	5	1	1			0	99	99	99	99	0		99		99		99	1	0	0	0	1	1	32	32	2	4	4	1	4	4	4		0	1	1	60000	60000	1	0	0	0	0	99	99	99
1	1	604	1	5	2	1	1	1	0	99	99	99	99	0		99		99		99	0	1	0	99	1	1	23	23	2	2	4	3	1	4	4	0	0	4	0	13000	13000	0	0	0	0	0	0	0	1
1	2	2323	1	5	1	1	0	0	0	99	99	99	99	0		99		99		99	0	1	0	99	1	1	18	18	2	1	3	3	3	1	4		0	3	0			99	0	0	0	0	1	1	1
2	1	2058	1	5	1	1	0	0	0	99	99	99	99	0		99		99		99	1	0	0	99	1	1	20	20	2	2	4	1	3	1	4		0	2	0			99	0	0	0	0	1	1	1
1	1	850	1	5	1	1	0	0	0	99	99	99	99	0		99		99		99	1	0	0	0	1	1	49	49	2	4	4	1	4	4	4		0	5	0			99	0	0	0	0	2	2	1
2	1	1681	1	5	2	1	1	0	0	99	99	99	99	0		99		99		99	1	0	1	0	1	0	19	19	2	1	4	3	1	4	4	1	1	3	0	5000	5000	0	0	0	0	0	1	1	1
3	2	1594	2	3	1	1	0	0	0	99	99	99	99	0		99		99		99	1	0	1	0	1	1	29	29	2	3	4	1	3	4	4		0	1	1			99	0	0	0	0	2	2	1
1	1	463	1	5	1	1	0	0	0	99	99	99	99	0		99		99		99	0	1	0	99	1	1	24	24	2	2	3	3	3	4	4	0	0	2	0	15000	15000	1	0	0	0	0	0	0	0
1	2	21	2	2	1	1	0	0	0	99	99	99	99	0		99		99		99	1	0	0	99	1	1	23	23	2	2	4	1	4	4	4	0	0	5	0	20000	20000	1	0	0	0	0	2	2	0
2	1	1043	1	5	1	1	0	0	0	99	99	99	99	0		99		99		99	1	0	1	0	1	1	32	32	2	4	4	1	4	4	4	0	0	5	0			99	0	0	0	0	2	1	0
1	1	419	1	5	1	1	0	0	0	99	99	99	99	0		99		99		99	1	0	0	99	1	1	23	23	2	2	3	99	4	4	4	0	0	3	0	13000	13000	0	0	0	0	0	99	2	1
1	1	642	1	5	1	1	0	0	0	99	99	99	99	0		99		99		99	0	1	0	99	1	0	31	31	2	4	4	1	4	3	4	0	0	3	0			99	0	0	0	0	2	2	1
1	1	1906	1	5	2	1	1	0	0	99	99	99	99	0		99		99		99	1	0	1	1	1	0	36	36	2	4	4	3	3	5	4	0	0	3	0	18000	18000	1	0	0	0	0	2	2	1
1	1	1664	1	5	2	1	1	1	0	99	99	99	99	0		99		99		99	1	0	0	99	1	0	41	41	2	4	4	1	2	5	4		0	1	1	20000	20000	1	0	1	0	0	2	2	1
2	1	1212	1	5	1	1	0	0	0	99	99	99	99	0		99		99		99	0	1	0	99	1	1	19	19	2	1	4	1	3	1	4		0	3	0			99	0	0	0	0	1	1	1
1	1	1798	1	5	1	1			1	99	1	1	1	1	1	1	3	0		0	1	0	1	1	1	0	48	48	2	4	99	1	2	4	4	0	0	2	0	12000	12000	0	0	0	0	0	0	0	1
2	1	2089	1	5	1	1	0	0	0	99	99	99	99	0		99		99		99	1	0	0	0	1	1	23	23	2	2	4	1	4	1	4		0	5	0			99	0	0	0	0	0	0	0
2	1	1052	1	5	1	1	0	0	0	99	99	99	99	0		99		99		99	0	1	0	99	0	99	20	20	2	2	3	1	3	1	4		0	5	0			99	99	99	99	99	99	99	99
2	2	18	2	3	1	1	0	0	0	99	99	99	99	0		99		99		99	0	1	0	99	1	1	23	23	2	2	4	1	4	1	99	0	0	99	99			99	0	0	0	0	99	99	0
1	1	2140	1	5	1	1	0	0	0	99	99	99	99	0		99		99		99	1	0	0	0	1	0	21	21	2	2	4	1	2	4	4	0	0	2	0	9000	9000	0	0	0	0	0	2	2	1
1	1	1464	1	5	2	1	1	1	0	99	99	99	99	0		99		99		99	99	99	99	99	1	0	99	23	2	2	4	2	2	4	4		0	1	1	15000	15000	1	99	0	0	0	1	1	1
3	1	2227	1	5	2	1	1	0	0	99	99	99	99	0		99		99		99	1	0	0	0	1	1	26	26	2	3	4	3	3	4	4		0	2	0	15000	15000	1	0	0	0	0	0	1	1
3	2	2067	2	3	1	1	0	0	0	99	99	99	99	0		99		99		99	1	0	1	0	1	1	25	25	2	3	4	1	4	4	4		0	3	0	32000	32000	1	0	0	0	0	2	2	1
1	2	1609	1	5	1	1	0	0	0	99	99	99	99	0		99		99		99	1	0	1	1	1	0	30	30	2	4	1	1	4	4	4	0	0	3	0	15000	15000	1	0	0	0	0	0	0	1
1	1	2044	1	5	1	1	0	1	0	99	99	99	99	0		99		99		99	1	0	1	0	0	0	20	20	2	2	3	3	3	4	4		0	1	1			99	1	1	0	0	0	0	1
2	1	451	1	5	1	1	0	0	0	99	99	99	99	0		99		99		99	0	1	0	99	0	1	18	18	2	1	4	1	3	1	4		0	1	1			99	0	0	0	0	2	1	1
2	1	2338	1	5	1	1	0	0	0	99	99	99	99	0		99		99		99	0	1	0	99	1	1	19	19	2	1	4	1	3	1	4	0	0	1	1			99	0	0	0	0	1	99	99
2	2	1771	1	5	1	1	0	0	0	99	99	99	99	0		99		99		99	1	0	1	99	1	1	23	23	2	2	4	1	3	4	4		0	1	1	15000	15000	1	99	0	0	0	2	2	1
2	2	991	3	5	1	1			99	0	99	99	99	0		99		99		99	99	99	99	99	0	99		17	1	1	99	99	99	99	99		0	99	99			99	99	99	99	99	99	99	99
1	1	1016	2	1	1	1	0	0	0	99	99	99	99	0		99		99		99	1	0	1	1	1	1	24	24	2	2	4	1	4	4	4		0	2	0			99	0	0	0	1	2	2	1
2	1	841	1	5	1	1	0	0	0	99	99	99	99	0		99		99		99	1	0	1	0	1	0	22	22	2	2	4	1	4	1	4	0	0	3	0	8500	8500	0	0	0	0	0	2	2	1
2	1	797	1	5	1	1	0	0	0	99	99	99	99	0		99		99		99	1	0	0	99	0	1	20	20	2	2	4	1	3	1	4		0	1	1			99	0	0	0	0	1	1	1
1	1	2228	1	5	2	1	1	0	0	99	99	99	99	0		99		99		99	0	1	0	99	1	99	99	26	2	3	99	1	2	5	4		0	3	0			99	0	0	0	0	1	1	1
2	1	1654	1	5	1	1	0	0	0	99	99	99	99	0		99		99		99	1	0	1	0	1	1	25	25	2	3	4	3	3	4	4	0	0	2	0	12000	12000	0	0	0	0	0	1	0	1
2	1	2435	1	5	1	1	0	0	0	99	99	99	99	0		99		99		99	1	0	0	0	1	99	19	19	2	1	4	1	1	0	4	0	0	5	0			99	0	0	0	0	2	2	0
1	1	504	1	5	1	1	0	1	0	99	99	99	99	0		99		99		99	1	0	0	99	1	1	45	45	2	4	4	1	4	4	4		0	3	0	22000	22000	1	99	99	0	0	0	0	0
1	1	2192	1	5	2	1	1	1	0	99	99	99	99	0		99		99		99	1	0	0	99	1	1	25	25	2	3	4	1	4	1	4		0	1	1			99	0	0	0	0	2	2	1
1	2	198	2	3	1	1	0	0	1	99	100	100	100	100		100		1	2	99	1	0	1	99	1	1	20	20	2	2	3	1	3	1	4	0	0	3	0			99	0	0	0	0	2	2	1
1	2	2204	2	3	1	1	0	0	0	99	99	99	99	0		99		99		99	1	0	0	0	1	1	24	24	2	2	3	1	4	4	4		0	3	0	10000	10000	0	0	0	3	0	2	2	0
1	1	1980	1	5	2	1	1	0	1	99	1	1	1	1	1	1	2	0		0	1	0	0	99	1	1	25	25	2	3	3	1	3	5	4	0	0	1	1	25000	25000	1	0	0	0	0	2	2	2
2	1	212	1	5	1	1		1	0	99	99	99	99	0		99		99		99	1	0	0	99	0	0	43	43	2	4	4	1	3	3	4	0	0	1	1	16000	16000	1	1	99	0	0	1	1	1
1	1	1841	1	5	1	1	0	0	0	99	99	99	99	0		99		99		99	1	0	1	1	1	1	19	19	2	1	4	1	3	1	4	0	0	3	0	7000	7000	0	0	0	0	0	2	2	2
2	1	619	1	5	1	1	0	0	0	99	99	99	99	0		99		99		99	1	0	0	99	1	1	58	58	2	4	4	1	4	3	1	1	1	3	0	30000	30000	1	1	0	0	0	1	1	1
1	1	759	1	5	1	1	0	0	1	99	1	1	1	1	1	100		1	3	0	0	1	0	99	1	0	17	17	1	1	4	1	99	99	4		0	1	1			99	0	0	0	0	2	2	2
1	2	1607	2	1	1	1			0	99	99	99	99	0		99		99		99	0	1	0	99	1	1	20	20	2	2	4	1	3	1	4	0	0	3	0			99	0	0	0	0	1	1	1
1	1	2032	1	5	1	1		0	0	99	99	99	99	0		99		99		99	1	0	0	99	1	1	26	26	2	3	4	1	4	4	4		0	1	1			99	0	0	0	0	2	2	1
1	2	2329	2	3	2	1	1	0	0	99	99	99	99	0		99		99		99	0	1	0	99	1	1	20	20	2	2	4	1	3	0	4	0	0	1	1	15000	15000	1	0	0	0	0	0	0	2
1	1	675	1	5	1	1	0	0	0	99	99	99	99	0		99		99		99	0	1	0	99	1	1	18	18	2	1	4	1	3	1	4		0	3	0			99	0	0	0	0	2	2	1
1	1	305	1	5	1	1	0	0	0	99	99	99	99	0		99		99		99	0	1	0	99	1	0	20	20	2	2	4	1	3	1	4		0	3	0			99	0	0	0	0	2	2	1
2	1	1465	1	5	1	1	0	0	0	99	99	99	99	0		99		99		99	1	0	0	1	1	1	21	21	2	2	3	1	3	1	99	0	0	2	0	4000	4000	0	0	0	0	3	2	2	99
1	2	130	2	3	1	1	0	0	0	99	99	99	99	0		99		99		99	1	0	0	1	1	0	99	45	2	4	4	1	4	0	4	0	0	3	0	3000	3000	0	1	0	0	0	2	2	0
1	2	1785	2	3	1	1	0	1	0	99	99	99	99	0		99		99		99	1	0	0	1	1	1	99	25	2	3	2	1	4	99	4	0	0	1	1			99	0	0	0	0	2	2	1
2	1	1978	1	5	1	1	0	0	0	99	99	99	99	0		99		99		99	1	0	1	1	1	1	39	39	2	4	4	3	3	3	1	2	1	4	0	10000	10000	0	0	0	0	0	0	2	1
1	1	225	1	5	1	1	0	0	0	99	99	99	99	0		99		99		99	1	0	1	1	1	1	17	17	1	1	1	3	2	1	4		0	3	0			99	0	0	2	2	1	1	0
1	1	249	1	5	1	1	0		0	99	99	99	99	0		99		99		99	1	0	1	1	0	99	30	30	2	4	4	99	4	3	4		0	3	0			99	0	0	0	0	1	1	1
3	1	2197	1	5	1	1	0	0	1	99	1	1	1	1	3	1	3	0		0	1	0	1	0	1	0	34	34	2	4	4	1	1	4	4		0	5	0	10000	10000	0	0	0	0	0	1	1	1
1	1	2264	1	5	1	1	0	0	0	99	99	99	99	0		99		99		99	0	1	0	99	1	0	42	42	2	4	4	99	2	0	4		0	1	1			99	0	0	97	97	1	1	1
1	2	2250	2	3	1	1	0	0	0	99	99	99	99	0		99		99		99	1	0	0	99	1	0	29	29	2	3	3	3	3	4	1	1	1	3	0			99	0	0	0	0	0	1	1
1	1	818	2	1	1	1			0	99	99	99	99	0		99		99		99	0	1	0	99	1	1	26	26	2	3	4	1	4	3	4		0	3	0			99	0	0	0	0	99	99	99
1	2	491	1	5	1	1	0	0	0	99	99	99	99	0		99		99		99	1	0	0	0	1	0	22	22	2	2	4	1	3	1	99	0	0	5	0	10000	10000	0	0	0	0	0	2	2	1
1	1	1119	1	5	1	1	0	0	0	99	99	99	99	0		99		99		99	1	0	0	0	1	1	31	31	2	4	4	1	2	4	4		0	1	1	25000	25000	1	0	0	0	0	0	0	0
1	1	481	1	5	1	1	0	0	1	99	100	100	100	100		100		1	2	99	0	1	0	99	1	1	23	23	2	2	4	1	2	1	4		0	1	1			99	0	0	0	0	99	99	1
2	2	590	1	5	1	1		0	0	99	99	99	99	0		99		99		99	1	0	1	0	0	1	16	16	1	1	4	1	2	1	4		0	3	0			99	99	99	99	99	1	99	2
2	1	324	1	5	1	1	0	0	0	99	99	99	99	0		99		99		99	1	0	1	0	1	1	21	21	2	2	4	1	3	1	4	0	0	1	1			99	1	0	0	3	1	1	1
2	1	1624	1	5	1	1			0	99	99	99	99	0		99		99		99	0	1	0	99	1	1	21	21	2	2	4	99	3	1	4	0	0	3	0			99	0	0	0	0	99	99	99
2	1	436	1	5	1	1	0	0	0	99	99	99	99	0		99		99		99	1	0	1	1	1	1	20	20	2	2	4	1	3	1	99	0	0	5	0	0	2500	0	0	0	1	0	0	2	1
3	1	1338	1	5	2	1	1	1	0	99	99	99	99	0		99		99		99	1	0	1	0	1	1	23	23	2	2	3	3	2	4	4		0	1	1	5000	5000	0	99	99	0	0	1	0	1
1	2	877	2	3	1	1	0	0	0	99	99	99	99	0		99		99		99	1	0	0	99	1	0	35	35	2	4	4	1	4	4	4		0	1	1	27000	27000	1	0	0	0	0	2	2	1
1	1	250	1	5	1	1	0	1	0	99	99	99	99	0		99		99		99	1	0	1	0	1	1	50	50	2	4	4	1	4	4	4		0	3	0	50000	50000	1	0	0	0	3	1	1	1
1	1	430	1	5	2	1	1	1	0	99	99	99	99	0		99		99		99	1	0	0	99	1	0	99	23	2	2	4	2	3	4	4		0	2	0	15000	15000	1	99	0	0	0	1	1	1
2	1	2005	1	5	2	1	1	0	0	99	99	99	99	0		99		99		99	1	0	0	0	1	0	19	19	2	1	4	3	1	4	4	0	0	3	0	10000	10000	0	0	0	0	0	2	0	2
3	1	1926	1	5	2	1	1	0	0	99	99	99	99	0		99		99		99	0	1	0	99	1	1	25	25	2	3	2	3	3	4	4		0	2	0	8000	8000	0	0	0	0	0	0	0	1
2	1	2498	1	5	2	1	1	0	0	99	99	99	99	0		99		99		99	0	1	0	99	1	0	23	23	2	2	4	3	2	4	4	0	0	2	0			99	0	0	0	0	2	2	2
3	1	306	1	5	2	1	1	0	0	99	99	99	99	0		99		99		99	1	0	0	99	1	0	23	23	2	2	4	1	3	4	4		0	1	1	9000	9000	0	0	0	0	0	1	1	1
1	1	1331	1	5	2	1	1	0	0	99	99	99	99	0		99		99		99	1	0	0	0	1	0	99	19	2	1	4	3	1	5	99		0	1	1			99	0	0	0	0	1	1	1
1	1	802	1	5	1	1	0	0	0	99	99	99	99	0		99		99		99	1	0	0	0	1	0	29	29	2	3	4	1	4	4	4	0	0	1	1	16000	16000	1	0	0	0	0	2	2	1
1	2	407	3	5	1	1	0	0	99	0	99	99	99	0		99		99		99	0	1	0	99	1	1	19	19	2	1	4	1	3	1	4	0	0	1	1			99	99	1	0	0	2	2	99
1	1	1098	1	5	2	1	1	1	0	99	99	99	99	0		99		99		99	1	0	0	99	1	0	99	20	2	2	4	3	2	5	4		0	3	0			99	0	0	0	0	1	1	1
2	1	278	1	5	1	1			0	99	99	99	99	0		99		99		99	0	1	0	99	1	1	31	31	2	4	4	2	3	4	4	0	0	3	0			99	0	0	0	0	0	0	2
1	1	1823	1	5	1	1			0	99	99	99	99	0		99		99		99	1	0	1	1	1	0	22	22	2	2	4	1	3	1	4	0	0	5	0			99	0	0	0	0	2	2	99
3	1	312	1	5	2	1	1	1	0	99	99	99	99	0		99		99		99	1	0	0	0	1	1	27	27	2	3	4	1	3	4	4		0	2	0			99	0	0	0	0	1	1	1
1	2	1734	1	5	2	1	1	1	0	99	99	99	99	0		99		99		99	0	1	0	99	1	1	20	20	2	2	4	3	3	1	4	0	0	3	0	6000	6000	0	0	0	0	0	0	0	0
1	1	179	1	5	1	1	0	0	0	99	99	99	99	0		99		99		99	0	1	0	99	0	1	16	16	1	1	1	99	2	1	99		0	3	0			99	0	0	99	99	2	2	2
1	1	629	1	5	2	1	1	1	0	99	99	99	99	0		99		99		99	1	0	0	99	1	0	99	21	2	2	4	1	3	5	4		0	2	0	15000	15000	1	0	0	0	0	1	1	1
3	1	238	1	5	1	1	0	0	0	99	99	99	99	0		99		99		99	1	0	0	0	1	0	42	42	2	4	4	1	1	4	4		0	1	1			99	0	0	0	0	2	2	1
1	1	1872	1	5	1	1	0	0	0	99	99	99	99	0		99		99		99	1	0	1	0	1	1	27	27	2	3	4	1	4	0	4	0	0	2	0	17000	17000	1	0	0	0	0	1	2	1
2	2	1701	2	1	1	1	0	0	0	99	99	99	99	0		99		99		99	1	0	0	0	1	1	36	36	2	4	4	1	4	4	4		0	5	0			99	0	0	0	0	2	2	1
3	2	1050	2	3	2	1	1	0	0	99	99	99	99	0		99		99		99	1	0	0	99	1	1	36	36	2	4	4	1	4	1	4		0	1	1			99	0	0	0	0	0	0	0
1	2	770	2	3	2	1	1	0	0	99	99	99	99	0		99		99		99	1	0	1	0	1	1	99	21	2	2	99	1	4	99	4	0	0	99	99			99	1	0	0	0	2	2	1
1	2	1511	2	3	1	1	0	0	0	99	99	99	99	0		99		99		99	1	0	1	0	1	1	28	28	2	3	4	99	3	0	4		0	3	0			99	0	0	1	1	1	2	1
1	1	2322	1	5	2	1	1	0	0	99	99	99	99	0		99		99		99	0	1	0	99	1	1	31	31	2	4	4	1	3	5	4		0	1	1			99	0	0	0	0	2	1	1
2	1	2060	1	5	1	1	0	0	0	99	99	99	99	0		99		99		99	0	1	0	99	1	1	19	19	2	1	4	1	3	1	4	0	0	1	1	0	2500	0	0	0	0	0	2	2	0
1	2	1139	2	3	1	1	0	0	0	99	99	99	99	0		99		99		99	1	0	0	0	1	1	28	28	2	3	4	1	4	3	4	0	0	5	0			99	0	0	0	0	1	2	1
1	2	2480	2	3	1	1	0	0	0	99	99	99	99	0		99		99		99	0	1	0	99	1	1	30	30	2	4	4	1	4	4	4	0	0	1	1	13000	13000	0	0	0	0	0	2	2	2
1	2	1443	2	3	1	1	0	0	0	99	99	99	99	0		99		99		99	0	1	0	99	1	0	26	26	2	3	99	1	3	1	99		0	5	0			99	0	0	0	0	99	99	99
1	2	2216	2	3	1	1	0	0	0	99	99	99	99	0		99		99		99	0	1	0	99	1	0	20	20	2	2	4	1	4	4	4		0	1	1	25000	25000	1	0	0	0	0	2	2	0
1	1	1036	1	5	1	1	0	0	0	99	99	99	99	0		99		99		99	99	99	99	0	1	1	39	39	2	4	4	1	4	4	4	0	0	1	1			99	0	0	0	0	2	2	1
1	1	1616	1	5	2	1	1	1	0	99	99	99	99	0		99		99		99	0	1	0	99	1	0	34	34	2	4	4	99	3	4	4	0	0	1	1	15000	15000	1	0	0	0	0	1	1	1
2	1	418	1	5	1	1	0	0	0	99	99	99	99	0		99		99		99	99	99	99	99	0	99	20	20	2	2	4	1	3	1	4		0	3	0			99	99	0	99	99	2	2	2
1	2	1478	1	5	1	1	0	0	0	99	99	99	99	0		99		99		99	1	0	0	0	1	0	45	45	2	4	4	1	2	3	4	0	0	3	0	4000	4000	0	0	0	0	0	0	0	0
1	1	1149	1	5	2	1	1	0	0	99	99	99	99	0		99		99		99	0	1	0	99	1	1	22	22	2	2	4	1	4	3	4		0	1	1			99	0	0	0	0	2	2	1
1	2	1787	2	3	1	1			1	99	1	1	1	1	1	1	2	0		0	1	0	0	0	1	1	29	29	2	3	4	1	3	4	4		0	5	0	20000	20000	1	0	0	0	0	99	99	0
2	1	690	1	5	1	1		0	0	99	99	99	99	0		99		99		99	1	0	0	99	0	0	20	20	2	2	4	1	3	1	4	0	0	2	0			99	0	0	0	0	99	99	99
1	2	333	2	3	1	1	0	0	0	99	99	99	99	0		99		99		99	1	0	1	0	1	1	29	29	2	3	4	1	4	4	4	0	0	5	0			99	0	0	3	0	1	1	1
2	1	1479	1	5	1	1	0	0	0	99	99	99	99	0		99		99		99	1	0	1	0	1	1	19	19	2	1	3	1	3	1	4	0	0	5	0	6000	6000	0	0	0	0	0	1	2	1
3	1	1221	1	5	2	1	1	1	0	99	99	99	99	0		99		99		99	1	0	0	99	0	1	25	25	2	3	3	3	3	3	4	4	1	4	0	15000	15000	1	0	0	0	0	1	1	1
2	1	540	1	5	1	1	0	0	0	99	99	99	99	0		99		99		99	1	0	0	99	1	1	18	18	2	1	4	1	3	1	4	0	0	3	0	0	2500	0	0	0	0	0	0	0	1
1	1	1445	1	5	1	1	0	0	0	99	99	99	99	0		99		99		99	1	0	1	1	1	1	18	18	2	1	3	1	3	1	4		0	1	1			99	0	0	0	0	1	1	1
2	1	30	1	5	1	1	0	0	0	99	99	99	99	0		99		99		99	0	1	0	99	1	1	41	41	2	4	4	1	4	4	4		0	1	1	15000	15000	1	99	0	0	0	2	2	1
2	1	445	1	5	1	1	0	0	0	99	99	99	99	0		99		99		99	1	0	0	99	1	1	22	22	2	2	4	1	3	1	4	0	0	3	0			99	0	0	0	0	1	1	1
3	1	828	1	5	2	1	1	1	0	99	99	99	99	0		99		99		99	1	0	0	1	1	1	22	22	2	2	3	1	1	5	99		0	2	0	10000	10000	0	0	0	0	0	99	1	1
3	1	1851	1	5	2	1	1	1	0	99	99	99	99	0		99		99		99	1	0	0	0	1	1	21	21	2	2	4	1	3	1	4		0	2	0	10000	10000	0	0	0	0	0	0	0	1
1	1	1603	1	5	1	1	0	1	0	99	99	99	99	0		99		99		99	1	0	0	0	1	0	99	36	2	4	4	2	3	99	4		0	3	0			99	0	0	0	0	1	1	1
1	1	1275	1	5	2	1	1	1	0	99	99	99	99	0		99		99		99	1	0	0	0	1	1	45	45	2	4	4	3	3	4	4	0	0	1	1	30000	30000	1	0	0	0	0	0	0	1
2	1	2366	1	5	2	1	1	1	0	99	99	99	99	0		99		99		99	1	0	1	1	1	1	21	21	2	2	3	1	3	1	4	0	0	3	0	8000	8000	0	1	1	0	0	1	1	1
3	1	506	1	5	2	1	1	1	0	99	99	99	99	0		99		99		99	1	0	0	1	0	1	26	26	2	3	4	1	2	5	4		0	4	0	10000	10000	0	0	0	0	0	99	1	1
1	2	376	2	3	1	1	0	0	0	99	99	99	99	0		99		99		99	0	1	0	99	1	1	23	23	2	2	4	1	4	0	4		0	3	0			99	0	0	97	97	2	2	2
1	2	2374	2	3	1	1			0	99	99	99	99	0		99		99		99	99	99	99	99	0	1	99	23	2	2	4	1	99	99	4		0	3	0			99	99	99	99	3	99	0	99
1	1	1419	1	5	1	1	0	0	0	99	99	99	99	0		99		99		99	1	0	0	0	1	1	35	35	2	4	4	1	4	4	4		0	5	0	40000	40000	1	0	0	0	0	1	1	1
1	1	1305	1	5	1	1	0	0	0	99	99	99	99	0		99		99		99	1	0	1	1	1	0	24	24	2	2	4	1	4	4	4		0	1	1	20000	20000	1	0	0	0	0	1	1	1
1	2	1004	2	3	1	1	0	0	0	99	99	99	99	0		99		99		99	1	0	1	0	1	1	35	35	2	4	4	1	4	4	4	0	0	1	1			99	0	0	0	0	2	2	0
2	1	70	1	5	1	1	0	0	1	99	1	1	1	1	1	1	2	0		0	0	1	0	99	1	99	23	23	2	2	4	1	3	1	4		0	3	0			99	0	0	0	0	0	0	0
2	1	2405	1	5	1	1	0	0	0	99	99	99	99	0		99		99		99	1	0	0	0	1	0	24	24	2	2	4	1	4	3	4	0	0	3	0	500000	100000	1	0	0	0	0	1	1	1
2	1	155	1	5	1	1	0	0	0	99	99	99	99	0		99		99		99	0	1	0	99	1	0	28	28	2	3	4	1	3	4	4	0	0	2	0			99	0	0	0	0	2	2	2
1	1	1637	1	5	1	1		0	0	99	99	99	99	0		99		99		99	0	1	0	0	0	99	25	25	2	3	4	3	3	4	4	0	0	1	1			99	0	0	0	0	1	1	1
2	1	1128	1	5	1	1	0	0	0	99	99	99	99	0		99		99		99	0	1	0	99	1	1	19	19	2	1	3	1	3	1	4	0	0	2	0			99	0	0	0	0	1	2	0
1	2	206	1	5	1	1	0	0	0	99	99	99	99	0		99		99		99	0	1	0	99	0	1	26	26	2	3	4	1	2	3	4		0	3	0			99	0	0	0	0	1	1	1
2	1	1986	1	5	1	1	0	0	0	99	99	99	99	0		99		99		99	1	0	1	1	1	1	24	24	2	2	4	1	3	1	4	0	0	3	0	0	2500	0	0	1	0	0	2	2	99
1	1	2035	1	5	2	1	1	0	0	99	99	99	99	0		99		99		99	1	0	0	0	1	1	99	37	2	4	4	1	2	5	4		0	2	0			99	0	0	0	0	1	1	1
2	1	1408	1	5	1	1	0	0	0	99	99	99	99	0		99		99		99	1	0	1	0	1	0	18	18	2	1	3	1	3	1	4	0	0	2	0	0	2500	0	0	0	0	0	1	0	0
3	1	1625	1	5	2	1	1	1	0	99	99	99	99	0		99		99		99	1	0	0	0	1	0	33	33	2	4	99	1	3	5	4		0	1	1			99	0	0	3	0	0	0	0
2	1	2311	1	5	1	1	0	0	0	99	99	99	99	0		99		99		99	0	1	0	99	1	1	35	35	2	4	4	1	4	3	4		0	3	0	17500	17500	1	0	0	0	0	2	2	1
3	1	112	1	5	1	1			0	99	99	99	99	0		99		99		99	1	0	0	0	1	1	16	16	1	1	99	1	2	1	4		0	3	0			99	0	0	0	0	99	99	99
1	1	2464	1	5	2	1	1	1	0	99	99	99	99	0		99		99		99	1	0	0	99	1	0	23	23	2	2	4	3	3	5	4		0	1	1	20000	20000	1	0	0	0	0	1	1	2
2	1	142	1	5	1	1	0	0	0	99	99	99	99	0		99		99		99	1	0	0	0	1	0	21	21	2	2	4	1	4	1	4	0	0	2	0			99	0	0	0	0	2	2	2
3	2	1566	2	3	1	1			0	99	99	99	99	0		99		99		99	1	0	0	0	1	1	99	18	2	1	99	1	3	1	4		0	99	99			99	0	0	0	0	2	2	0
2	1	1137	1	5	1	1	0	0	0	99	99	99	99	0		99		99		99	1	0	1	0	1	0	20	20	2	2	4	1	3	1	4	0	0	3	0	3000	3000	0	0	0	0	0	2	1	1
1	2	1703	1	5	2	1	1	0	0	99	99	99	99	0		99		99		99	1	0	0	0	1	1	20	20	2	2	4	3	3	1	4	0	0	1	1	12000	12000	0	0	0	0	0	1	1	1
1	1	237	1	5	2	1	1	1	0	99	99	99	99	0		99		99		99	1	0	0	99	1	0	99	32	2	4	4	2	2	4	4		0	2	0	15000	15000	1	99	0	0	0	1	1	1
3	1	1236	1	5	1	1			0	99	99	99	99	0		99		99		99	99	99	99	99	0	99	24	24	2	2	99	3	2	4	4	2	1	4	0			99	99	99	99	99	99	1	1
2	2	2362	2	2	1	1	0	0	0	99	99	99	99	0		99		99		99	0	1	0	99	1	1	30	30	2	4	4	1	4	4	4	0	0	3	0	16473	16473	1	0	0	0	0	2	2	0
2	1	2163	1	5	1	1	0	0	0	99	99	99	99	0		99		99		99	0	1	0	99	1	1	22	22	2	2	4	3	3	4	4	0	0	2	0			99	0	0	0	0	0	1	1
1	1	67	1	5	1	1	0	0	1	99	1	1	1	1	1	100		1	3	0	0	1	0	99	1	1	24	24	2	2	4	1	3	4	4	0	0	5	0			99	0	0	0	0	2	2	0
1	1	2113	1	5	1	1	0	0	0	99	99	99	99	0		99		99		99	0	1	0	99	1	0	33	33	2	4	4	1	3	2	99	0	0	99	99	15000	15000	1	0	0	0	0	1	1	1
1	2	1234	2	3	1	1	0	0	0	99	99	99	99	0		99		99		99	1	0	1	1	0	1	33	33	2	4	99	1	4	3	99	1	1	5	0			99	99	99	99	99	1	1	1
1	1	1987	1	5	2	1	1	1	0	99	99	99	99	0		99		99		99	1	0	1	0	0	0	42	42	2	4	3	1	1	4	4	0	0	2	0	20000	20000	1	0	0	0	0	2	2	1
1	1	653	1	5	1	1	0	0	0	99	99	99	99	0		99		99		99	0	1	0	99	0	99	25	25	2	3	99	1	4	1	4		0	1	1			99	99	99	99	99	99	99	99
2	1	150	1	5	1	1	0	0	0	99	99	99	99	0		99		99		99	1	0	1	0	1	0	31	31	2	4	4	3	2	4	2	1	1	3	0	15000	15000	1	0	0	0	0	2	0	2
3	1	1956	1	5	2	1	1		0	99	99	99	99	0		99		99		99	1	0	0	99	0	1	21	21	2	2	4	3	3	1	4		0	2	0	15000	15000	1	0	0	0	0	0	0	1
1	1	123	1	5	1	1	0	0	0	99	99	99	99	0		99		99		99	0	1	0	99	1	0	23	23	2	2	3	1	3	1	99	0	0	2	0			99	0	0	0	0	2	2	2
1	2	1871	2	3	1	1	0	0	1	99	100	100	100	100		100		1	2	99	0	1	0	99	0	1	24	24	2	2	3	3	4	99	99		0	5	0			99	0	0	0	0	2	2	0
2	1	358	1	5	1	1	0	0	0	99	99	99	99	0		99		99		99	1	0	0	0	1	1	22	22	2	2	4	1	3	1	4		0	2	0			99	0	0	3	3	2	2	0
1	2	2153	2	3	1	1	0	0	0	99	99	99	99	0		99		99		99	1	0	0	99	1	1	23	23	2	2	4	1	3	4	4	0	0	3	0	11000	11000	0	0	0	0	0	1	1	1
1	1	1012	1	5	2	1	1	0	0	99	99	99	99	0		99		99		99	1	0	0	0	1	1	99	20	2	2	4	2	1	4	4		0	1	1	10000	10000	0	0	0	0	0	1	1	1
1	2	579	2	2	1	1	0	0	0	99	99	99	99	0		99		99		99	0	1	0	99	0	99	24	24	2	2	99	1	4	3	99		0	99	99			99	0	0	0	0	0	2	99
1	1	1619	1	5	1	1			1	99	1	1	1	1	2	1	2	0		0	99	99	99	99	1	1	50	50	2	4	4	1	4	3	99		0	99	99			99	1	0	0	0	2	2	1
1	2	2014	2	3	2	1	1	0	0	99	99	99	99	0		99		99		99	1	0	0	99	1	0	24	24	2	2	4	1	4	4	99		0	3	0	25000	25000	1	0	0	0	0	2	2	0
1	1	757	1	5	1	1	0	0	1	99	100	100	100	100		100		1	2	99	1	0	0	99	1	1	18	18	2	1	4	1	3	0	4		0	5	0			99	0	0	0	0	1	2	99
2	1	901	1	5	1	1	0	0	0	99	99	99	99	0		99		99		99	1	0	0	99	1	0	23	23	2	2	4	1	4	4	4	0	0	3	0	15000	15000	1	0	0	0	0	0	0	0
2	1	892	1	5	1	1	0	0	0	99	99	99	99	0		99		99		99	0	1	0	99	0	1	44	44	2	4	4	1	4	3	4	0	0	1	1	30000	30000	1	0	0	0	0	1	1	1
1	1	630	1	5	2	1	1	1	0	99	99	99	99	0		99		99		99	1	0	0	99	1	0	99	46	2	4	4	99	2	5	4		0	1	1			99	0	0	0	0	1	1	1
3	1	685	2	3	1	1	0	0	0	99	99	99	99	0		99		99		99	1	0	0	0	1	0	27	27	2	3	99	2	4	2	4		0	1	1	15000	15000	1	0	0	0	0	1	1	2
1	1	2048	1	5	1	1	0	0	0	99	99	99	99	0		99		99		99	1	0	0	0	1	0	99	33	2	4	4	3	3	4	4		0	3	0			99	0	0	0	0	99	99	1
3	1	1322	1	5	1	1			1	99	1	1	1	1	1	1	3	0		0	99	99	99	99	1	1	22	22	2	2	4	1	4	99	4		0	99	99			99	0	0	0	0	99	99	99
3	1	260	1	5	2	1	1	1	0	99	99	99	99	0		99		99		99	1	0	1	1	1	99	28	28	2	3	3	3	3	3	4		0	5	0			99	0	0	0	0	1	1	1
2	1	2110	1	5	1	1			0	99	99	99	99	0		99		99		99	0	1	0	99	0	1	22	22	2	2	4	1	3	1	4		0	3	0			99	99	0	0	0	1	1	1
1	1	2051	1	5	1	1	0	0	0	99	99	99	99	0		99		99		99	99	99	99	99	1	0	99	36	2	4	4	1	4	4	4		0	3	0			99	0	0	0	0	1	1	1
2	1	742	1	5	1	1	0	0	0	99	99	99	99	0		99		99		99	1	0	0	0	1	1	42	42	2	4	4	1	4	3	4	0	0	1	1			99	0	0	0	0	1	1	1
1	1	1812	1	5	1	1	0	0	0	99	99	99	99	0		99		99		99	1	0	1	1	1	1	24	24	2	2	3	1	4	1	4	0	0	1	1			99	0	0	0	0	2	2	2
1	1	1279	1	5	1	1			0	99	99	99	99	0		99		99		99	0	1	0	99	1	1	16	16	1	1	1	1	2	1	4		0	3	0			99	0	0	0	0	99	99	0
3	1	1559	1	5	2	1	1	0	0	99	99	99	99	0		99		99		99	1	0	0	0	1	1	26	26	2	3	4	3	3	4	99	1	1	1	1	20000	20000	1	0	0	0	0	0	1	1
1	2	1372	2	3	1	1	0	0	0	99	99	99	99	0		99		99		99	1	0	0	99	1	0	42	42	2	4	4	1	4	3	4		0	1	1	27000	27000	1	0	0	0	0	2	2	1
3	1	654	1	5	2	1	1	1	0	99	99	99	99	0		99		99		99	99	99	99	99	1	0	22	22	2	2	4	99	3	5	4	1	1	3	0			99	0	0	0	0	1	1	1
1	2	169	2	3	1	1	0	0	0	99	99	99	99	0		99		99		99	0	1	0	99	1	1	25	25	2	3	4	1	4	3	4	0	0	3	0	150000	150000	1	1	0	0	0	1	1	1
3	1	1579	1	5	1	1	0	0	2	99	1	1	0	0	1			0		0	1	0	1	0	1	1	26	26	2	3	4	2	4	4	4	1	1	1	1	20000	20000	1	0	0	0	0	1	1	2
3	1	840	1	5	2	1	1	0	0	99	99	99	99	0		99		99		99	1	0	1	1	1	1	48	48	2	4	4	1	2	5	4		0	2	0	15000	15000	1	0	0	0	0	2	2	1
2	1	48	1	5	1	1	0	0	1	99	100	100	100	100		100		1	2	99	1	0	1	0	1	1	26	26	2	3	4	1	4	1	4		0	3	0	7500	7500	0	1	0	0	0	1	1	1
2	1	941	1	5	1	1	0	0	1	99	100	100	100	100		100		1	2	99	0	1	0	99	1	1	22	22	2	2	4	1	3	1	4		0	1	1			99	0	0	0	0	1	99	1
2	1	1683	1	5	1	1		0	0	99	99	99	99	0		99		99		99	1	0	0	0	0	0	20	20	2	2	3	1	3	1	4	0	0	2	0	3000	3000	0	1	0	0	0	1	0	1
1	1	562	1	5	1	1			0	99	99	99	99	0		99		99		99	1	0	1	1	1	99	29	29	2	3	4	3	2	99	1	2	1	4	0			99	0	99	99	99	1	1	1
2	1	353	1	5	1	1	0	0	1	99	1	1	1	1	3	1	3	0		0	99	99	99	0	0	1	19	19	2	1	4	1	3	1	4		0	3	0			99	1	0	0	0	1	1	1
3	1	710	1	5	1	1	0	0	0	99	99	99	99	0		99		99		99	0	1	0	99	0	1	20	20	2	2	4	1	3	0	4		0	1	1	10000	10000	0	0	0	0	0	1	1	1
1	1	307	1	5	2	1	1	1	0	99	99	99	99	0		99		99		99	1	0	0	99	1	0	99	24	2	2	4	3	2	5	4		0	3	0			99	0	0	0	0	1	1	1
3	1	1072	1	5	1	1	0	1	0	99	99	99	99	0		99		99		99	1	0	1	0	1	0	34	34	2	4	4	1	3	5	4		0	1	1			99	0	0	0	0	1	1	2
1	1	2416	1	5	1	1	0	0	0	99	99	99	99	0		99		99		99	1	0	0	0	1	1	40	40	2	4	4	1	3	4	4	0	0	1	1	18000	18000	1	0	0	0	0	2	2	1
3	1	971	1	5	2	1	1	0	1	99	100	100	100	100		100		1	2	99	1	0	0	99	1	1	19	19	2	1	4	1	3	4	4		0	2	0	15000	15000	1	0	0	0	0	1	2	1
3	1	2081	1	5	2	1	1	1	0	99	99	99	99	0		99		99		99	1	0	0	0	1	1	28	28	2	3	4	3	1	5	4		0	2	0	15000	15000	1	0	0	0	0	1	1	1
3	1	1668	1	5	2	1	1	0	0	99	99	99	99	0		99		99		99	1	0	1	0	1	1	21	21	2	2	4	3	2	4	4		0	1	1	13000	13000	0	0	0	0	0	1	1	1
2	1	2077	1	5	1	1	0	0	1	99	1	1	1	1	1	1	3	0		0	1	0	1	1	1	1	21	21	2	2	3	1	3	4	4		0	2	0			99	0	0	0	0	99	99	99
2	1	1649	1	5	1	1	0	0	0	99	99	99	99	0		99		99		99	0	1	0	99	1	1	32	32	2	4	4	1	4	4	4		0	3	0	15000	15000	1	0	0	0	0	2	2	1
1	2	1905	2	3	1	1	0	0	0	99	99	99	99	0		99		99		99	1	0	0	99	1	1	26	26	2	3	4	1	3	4	4		0	5	0			99	0	0	0	0	2	2	0
2	1	98	1	5	1	1	0	0	0	99	99	99	99	0		99		99		99	1	0	0	99	1	1	20	20	2	2	4	1	3	1	4	0	0	3	0			99	0	0	0	0	2	2	1
3	1	2114	1	5	2	1	1	1	0	99	99	99	99	0		99		99		99	1	0	1	0	1	99	21	21	2	2	2	1	3	0	4		0	3	0			99	0	0	0	0	1	1	1
2	2	1096	2	3	1	1	0	0	0	99	99	99	99	0		99		99		99	1	0	0	99	1	0	36	36	2	4	4	1	4	4	4		0	1	1	40000	40000	1	0	0	0	0	2	2	1
1	1	2310	1	5	1	1	0	0	1	99	1	1	1	1	1	1	4	0		0	99	99	99	0	1	0	20	20	2	2	3	1	3	1	4		0	2	0			99	0	1	0	0	1	1	1
2	1	160	1	5	1	1			0	99	99	99	99	0		99		99		99	0	1	0	99	0	99	18	18	2	1	4	99	3	1	4	0	0	3	0	0	2500	0	0	0	0	0	99	99	99
2	1	74	1	5	1	1	0	0	0	99	99	99	99	0		99		99		99	1	0	1	0	0	99	21	21	2	2	4	1	3	1	4	0	0	3	0	0	2500	0	99	99	99	0	1	1	1
3	1	1797	1	5	1	1	0	0	0	99	99	99	99	0		99		99		99	0	1	0	99	1	1	16	16	1	1	4	1	2	1	4	0	0	3	0			99	99	0	0	0	99	2	2
2	1	539	1	5	1	1	0	0	0	99	99	99	99	0		99		99		99	0	1	0	1	1	1	21	21	2	2	4	1	3	1	4	0	0	3	0	5000	5000	0	0	0	0	0	2	2	2
2	1	1833	1	5	1	1	0	0	0	99	99	99	99	0		99		99		99	1	0	0	99	1	1	24	24	2	2	4	1	4	4	99	0	0	3	0	13000	13000	0	0	99	0	0	99	2	0
2	2	219	2	2	1	1	0	0	0	99	99	99	99	0		99		99		99	1	0	0	99	1	0	25	25	2	3	4	3	4	4	4	0	0	1	1			99	0	0	0	0	0	2	2
2	1	39	1	5	1	1	0	0	0	99	99	99	99	0		99		99		99	0	1	0	99	0	0	20	20	2	2	4	1	3	1	4		0	1	1			99	0	0	0	0	2	2	1
1	1	1578	1	5	2	1	1	0	0	99	99	99	99	0		99		99		99	1	0	1	99	1	0	17	17	1	1	99	1	3	1	4		0	2	0			99	0	0	0	0	2	1	1
1	1	2130	1	5	1	1	0	0	0	99	99	99	99	0		99		99		99	1	0	0	99	1	1	18	18	2	1	4	1	3	1	4		0	2	0			99	0	0	0	0	2	2	2
1	1	2205	1	5	2	1	1	0	0	99	99	99	99	0		99		99		99	1	0	0	0	1	1	22	22	2	2	4	1	3	99	4		0	2	0	20000	20000	1	0	0	0	0	2	2	1
1	2	1669	2	3	1	1			1	99	1	1	1	1	3	1	3	0		0	1	0	1	99	1	0	21	21	2	2	4	99	99	1	99		0	2	0			99	1	0	0	0	1	99	99
1	1	1971	1	5	1	1	0	0	0	99	99	99	99	0		99		99		99	0	1	0	99	1	1	21	21	2	2	4	3	4	1	4		0	99	99	15000	15000	1	0	0	0	0	1	1	1
2	1	1504	1	5	1	1	0	0	0	99	99	99	99	0		99		99		99	1	0	1	0	0	1	22	22	2	2	4	1	4	1	4	0	0	2	0	15000	15000	1	0	0	0	0	1	2	1
1	1	2196	1	5	2	1	1	1	0	99	99	99	99	0		99		99		99	0	1	0	0	1	0	99	43	2	4	4	1	2	5	4		0	1	1			99	0	0	0	0	1	1	1
1	2	1996	2	2	1	1	0	0	1	99	1	1	1	1	1	1	2	0		0	1	0	0	99	1	1	45	45	2	4	2	1	4	3	4	0	0	1	1	30000	30000	1	0	0	0	0	2	2	2
1	1	1321	1	5	1	1			0	99	99	99	99	0		99		99		99	0	1	0	99	1	1	21	21	2	2	4	2	3	1	4		0	2	0			99	0	0	0	0	1	99	99
1	1	846	1	5	1	1	0	0	0	99	99	99	99	0		99		99		99	1	0	0	99	1	0	24	24	2	2	4	1	4	3	4	0	0	3	0	15000	15000	1	0	0	0	0	1	0	1
3	1	2098	1	5	1	1	0	0	0	99	99	99	99	0		99		99		99	0	1	0	0	1	0	21	21	2	2	99	3	2	5	4		0	99	99			99	0	99	0	0	99	99	99
3	1	672	1	5	2	1	1	0	0	99	99	99	99	0		99		99		99	1	0	1	1	1	0	25	25	2	3	4	1	3	4	4	0	0	2	0	15000	15000	1	0	0	0	0	1	1	1
1	1	1518	1	5	2	1	1	1	0	99	99	99	99	0		99		99		99	1	0	0	0	1	0	99	27	2	3	4	3	1	5	4		0	2	0	15000	15000	1	0	0	0	0	1	1	1
2	1	2425	1	5	1	1	0	1	0	99	99	99	99	0		99		99		99	0	1	0	99	0	1	39	39	2	4	4	1	4	4	4		0	1	1	10000	10000	0	1	0	0	0	1	1	1
1	1	1151	1	5	2	1	1	0	0	99	99	99	99	0		99		99		99	1	0	0	0	1	0	99	21	2	2	2	2	2	5	4		0	3	0			99	0	0	0	0	1	1	1
3	1	2501	1	5	1	1	0	0	0	99	99	99	99	0		99		99		99	0	1	0	99	1	0	20	20	2	2	3	1	2	4	4		0	5	0			99	0	0	0	0	0	0	1
1	1	1859	1	5	2	1	1	1	0	99	99	99	99	0		99		99		99	0	1	0	99	1	1	23	23	2	2	3	2	2	4	1	1	1	4	0	20000	20000	1	0	0	0	0	0	2	1
1	1	763	1	5	1	1	0	1	0	99	99	99	99	0		99		99		99	1	0	0	0	1	0	99	43	2	4	4	1	3	99	99		0	3	0			99	0	0	0	0	1	1	1
3	1	193	1	5	2	1	1	1	0	99	99	99	99	0		99		99		99	1	0	0	0	1	1	32	32	2	4	4	1	2	5	4		0	2	0			99	0	0	0	0	2	2	1
3	1	738	1	5	2	1	1	1	0	99	99	99	99	0		99		99		99	1	0	0	0	1	1	56	56	2	4	4	1	1	5	4		0	1	1			99	0	0	0	0	1	2	2
2	1	589	1	5	1	1	0	0	0	99	99	99	99	0		99		99		99	1	0	0	0	1	1	20	20	2	2	4	1	3	1	4	0	0	3	0			99	0	0	0	0	2	2	0
1	1	1351	1	5	1	1			0	99	99	99	99	0		99		99		99	0	1	0	99	0	0	16	16	1	1	4	99	2	1	4		0	3	0			99	0	0	0	0	2	2	2
2	1	335	1	5	1	1	0	0	0	99	99	99	99	0		99		99		99	0	1	0	99	0	0	19	19	2	1	4	3	3	1	4	0	0	2	0	5000	5000	0	0	0	0	0	0	0	0
2	1	1814	1	5	1	1	0	0	0	99	99	99	99	0		99		99		99	0	1	0	99	1	1	17	17	1	1	4	3	2	1	99		0	3	0			99	0	0	0	0	0	1	1
2	1	1554	1	5	1	1	0	0	0	99	99	99	99	0		99		99		99	0	1	0	99	1	0	23	23	2	2	4	1	4	1	4	0	0	1	1			99	0	0	0	0	2	2	0
3	1	1229	1	5	1	1			0	99	99	99	99	0		99		99		99	0	1	0	99	1	1	30	30	2	4	99	2	1	4	99	2	1	4	0			99	0	0	0	0	1	1	0
2	1	2213	1	5	1	1	0	0	0	99	99	99	99	0		99		99		99	1	0	0	99	1	0	23	23	2	2	4	1	4	1	4	0	0	1	1	0	2500	0	0	1	0	0	2	2	2
1	2	1834	2	3	1	1	0	0	0	99	99	99	99	0		99		99		99	1	0	0	99	1	1	34	34	2	4	4	1	4	3	4	0	0	3	0			99	1	0	0	0	2	2	0
1	1	831	1	5	1	1	0	0	0	99	99	99	99	0		99		99		99	0	1	0	99	1	1	32	32	2	4	4	1	4	4	4	0	0	3	0			99	0	0	0	0	2	2	0
2	1	869	1	5	1	1	0	0	0	99	99	99	99	0		99		99		99	0	1	0	99	1	0	28	28	2	3	4	3	3	3	4	0	0	2	0			99	0	0	0	0	2	2	2
1	1	551	1	5	1	1		0	0	99	99	99	99	0		99		99		99	99	99	99	99	1	1	20	20	2	2	3	99	3	1	4		0	2	0			99	99	99	99	0	1	1	99
1	1	1536	1	5	1	1	0	1	0	99	99	99	99	0		99		99		99	1	0	0	0	1	0	99	32	2	4	4	2	2	5	4		0	1	1			99	0	0	0	0	1	1	1
1	1	1602	1	5	1	1	0	1	0	99	99	99	99	0		99		99		99	1	0	0	99	1	1	23	23	2	2	3	1	4	99	4	0	0	1	1			99	0	0	0	0	2	2	2
1	1	617	1	5	1	1			0	99	99	99	99	0		99		99		99	99	99	99	99	1	99	20	20	2	2	4	99	2	0	4		0	3	0			99	99	99	99	99	1	99	99
1	1	2087	1	5	1	1	0	0	0	99	99	99	99	0		99		99		99	99	99	99	99	1	0	28	28	2	3	4	3	2	0	4	0	0	3	0	20000	20000	1	0	0	0	0	1	0	1
1	1	2382	1	5	1	1			0	99	99	99	99	0		99		99		99	0	1	0	99	1	1	17	17	1	1	4	99	2	1	4		0	3	0			99	99	0	0	0	99	99	99
1	1	132	1	5	1	1	0	0	0	99	99	99	99	0		99		99		99	1	0	1	1	1	1	40	40	2	4	4	1	1	4	4	1	1	1	1	20000	20000	1	0	0	0	0	1	1	1
1	2	208	2	3	1	1	0	0	0	99	99	99	99	0		99		99		99	0	1	0	99	1	1	32	32	2	4	4	1	3	4	4		0	1	1	18000	18000	1	0	0	0	0	2	2	1
1	2	1406	2	3	1	1		0	0	99	99	99	99	0		99		99		99	1	0	0	0	1	0	24	24	2	2	1	1	2	1	4	0	0	2	0	0	2500	0	0	0	0	0	99	1	1
3	1	1276	1	5	2	1	1	1	0	99	99	99	99	0		99		99		99	1	0	0	0	1	1	19	19	2	1	4	3	3	5	4		0	2	0			99	0	0	0	0	2	2	2
1	1	1538	1	5	1	1	0	0	0	99	99	99	99	0		99		99		99	0	1	0	99	1	0	19	19	2	1	4	3	4	0	4		0	3	0			99	0	0	0	0	0	1	1
1	2	2361	1	5	2	1	1	1	0	99	99	99	99	0		99		99		99	0	1	0	99	1	1	19	19	2	1	4	2	1	4	4	1	1	3	0	300	2500	0	0	0	0	1	0	0	0
2	1	1573	1	5	1	1	0	0	0	99	99	99	99	0		99		99		99	0	1	0	99	1	0	26	26	2	3	4	99	4	4	99	2	1	5	0	10000	10000	0	0	1	0	0	1	1	1
1	2	2286	1	5	1	1	0	0	0	99	99	99	99	0		99		99		99	1	0	0	0	1	1	17	17	1	1	4	1	2	1	4		0	3	0			99	0	0	0	0	1	1	1
2	1	356	1	5	2	1	1	0	2	99	1	1	0	0	1			0		0	1	0	0	0	0	99	20	20	2	2	4	3	0	0	4	0	0	2	0	3000	3000	0	99	99	99	99	0	0	0
1	1	2101	1	5	1	1	0	0	0	99	99	99	99	0		99		99		99	99	99	99	99	1	1	48	48	2	4	4	1	4	4	4	0	0	1	1	50000	50000	1	1	0	0	0	1	1	1
2	1	980	1	5	1	1	0	0	0	99	99	99	99	0		99		99		99	0	1	0	99	1	0	19	19	2	1	4	1	3	4	4	0	0	2	0	15000	15000	1	0	0	0	0	2	2	2
2	2	148	1	5	1	1	0	0	0	99	99	99	99	0		99		99		99	1	0	1	0	1	0	20	20	2	2	4	1	3	1	4		0	1	1			99	0	0	0	0	1	1	1
1	1	2177	1	5	2	1	1	1	0	99	99	99	99	0		99		99		99	99	99	99	99	1	0	99	17	1	1	4	2	1	4	4		0	3	0	15000	15000	1	0	0	0	0	1	1	1
1	2	2428	2	3	1	1	0	0	0	99	99	99	99	0		99		99		99	0	1	0	99	1	1	33	33	2	4	4	1	3	2	4		0	3	0	170000	170000	1	0	0	0	0	2	2	1
2	1	626	1	5	1	1	0	0	0	99	99	99	99	0		99		99		99	1	0	0	0	1	1	20	20	2	2	3	1	3	1	4		0	99	99			99	0	0	0	0	1	1	1
2	1	63	1	5	1	1	0	1	0	99	99	99	99	0		99		99		99	0	1	0	99	1	1	33	33	2	4	4	1	4	3	4	0	0	3	0	20000	20000	1	0	0	0	0	2	2	0
1	2	1499	1	5	2	1	1	1	0	99	99	99	99	0		99		99		99	0	1	0	99	1	0	19	19	2	1	2	1	3	0	4	0	0	1	1			99	0	99	99	99	1	1	1
1	2	1075	1	5	2	1	1	1	0	99	99	99	99	0		99		99		99	0	1	0	99	1	0	25	25	2	3	4	3	0	0	4		0	1	1	7000	7000	0	0	0	0	0	0	0	0
2	2	275	2	3	1	1			0	99	99	99	99	0		99		99		99	1	0	0	0	1	1	21	21	2	2	4	1	3	1	4		0	2	0			99	0	0	0	0	2	2	1
3	2	591	2	3	1	1	0	0	1	99	1	1	1	1	1	1	4	0		0	0	1	0	99	1	1	22	22	2	2	2	1	3	1	4		0	1	1			99	0	0	0	0	1	1	1
1	1	935	1	5	1	1	0	0	0	99	99	99	99	0		99		99		99	1	0	1	0	1	1	25	25	2	3	4	1	3	4	4	0	0	1	1			99	0	0	0	0	1	1	1
1	1	1112	1	5	1	1	0	1	0	99	99	99	99	0		99		99		99	1	0	0	99	1	0	30	30	2	4	4	1	3	4	4	0	0	1	1			99	1	0	97	97	1	2	1
2	1	571	1	5	1	1			0	99	99	99	99	0		99		99		99	0	1	0	99	0	0	18	18	2	1	3	1	3	1	4	0	0	2	0	0	2500	0	99	99	0	0	1	2	2
2	1	1571	1	5	2	1	1	1	0	99	99	99	99	0		99		99		99	1	0	1	0	1	0	36	36	2	4	3	3	4	4	4		0	5	0	21000	21000	1	0	0	0	0	1	1	1
3	1	1685	1	5	2	1	1		0	99	99	99	99	0		99		99		99	1	0	1	0	1	0	27	27	2	3	4	3	1	4	4		0	3	0	12000	12000	0	0	0	0	0	0	1	1
3	1	912	1	5	2	1	1	0	0	99	99	99	99	0		99		99		99	1	0	1	0	1	1	31	31	2	4	3	3	2	4	1	3	1	4	0			99	99	0	0	0	1	1	1
2	1	581	1	5	1	1	0	0	0	99	99	99	99	0		99		99		99	0	1	0	99	1	1	39	39	2	4	4	1	4	4	4		0	1	1	20000	20000	1	0	0	0	0	1	1	1
1	2	505	2	2	1	1	0	0	0	99	99	99	99	0		99		99		99	1	0	0	0	1	1	25	25	2	3	4	1	4	4	4		0	5	0			99	0	0	97	97	2	2	1
1	2	290	2	3	1	1	0	0	0	99	99	99	99	0		99		99		99	1	0	0	99	1	1	31	31	2	4	4	1	4	3	4		0	5	0			99	0	0	0	0	2	2	1
1	1	502	1	5	2	1	1	1	0	99	99	99	99	0		99		99		99	1	0	1	0	1	0	99	39	2	4	4	99	3	5	4		0	1	1			99	0	0	0	0	1	1	1
1	2	226	2	3	2	1	1	0	0	99	99	99	99	0		99		99		99	0	1	0	99	0	1	25	25	2	3	4	1	3	4	4	0	0	1	1	9300	9300	0	0	0	0	0	2	2	0
2	2	1386	2	2	1	1	0	0	0	99	99	99	99	0		99		99		99	1	0	1	0	1	1	20	20	2	2	4	1	3	1	4		0	1	1			99	0	0	0	0	1	1	1
3	1	962	1	5	2	1	1	1	0	99	99	99	99	0		99		99		99	99	99	99	99	1	0	23	23	2	2	4	1	3	4	4		0	1	1	20000	20000	1	0	0	0	0	2	2	1
1	2	681	2	3	1	1	0	0	0	99	99	99	99	0		99		99		99	0	1	0	99	1	1	31	31	2	4	4	1	4	4	4	0	0	3	0	60000	60000	1	0	0	0	0	2	2	1
1	1	1983	2	1	1	1	0	0	0	99	99	99	99	0		99		99		99	1	0	0	99	1	99	39	39	2	4	4	1	4	2	4		0	2	0	17000	17000	1	0	0	0	0	1	1	1
1	2	1723	1	5	1	1			0	99	99	99	99	0		99		99		99	0	1	0	99	1	0	24	24	2	2	3	1	4	0	4	0	0	2	0	0	2500	0	0	0	0	0	2	2	2
1	1	1172	1	5	2	1	1	0	0	99	99	99	99	0		99		99		99	1	0	0	0	0	1	26	26	2	3	4	3	1	4	1		0	1	1			99	0	0	0	0	1	0	2
1	2	2107	2	3	1	1	0	0	0	99	99	99	99	0		99		99		99	0	1	0	99	1	1	21	21	2	2	4	1	99	1	4		0	1	1			99	0	0	0	0	2	2	1
3	1	2370	1	5	2	1	1	1	0	99	99	99	99	0		99		99		99	99	99	99	99	1	1	25	25	2	3	99	1	2	4	4		0	1	1			99	99	99	99	0	99	2	1
1	2	2465	1	5	1	1	0	0	0	99	99	99	99	0		99		99		99	1	0	1	1	1	99	18	18	2	1	4	1	2	0	4	0	0	3	0	0	2500	0	0	0	0	0	1	99	1
1	1	1158	1	5	1	1	0	0	0	99	99	99	99	0		99		99		99	1	0	1	1	1	0	20	20	2	2	4	1	3	1	4		0	2	0			99	0	0	0	0	1	1	1
2	1	3	1	5	1	1	0	1	0	99	99	99	99	0		99		99		99	1	0	1	0	1	0	23	23	2	2	4	1	3	2	4	0	0	2	0	8000	8000	0	0	0	0	0	99	0	0
1	2	923	1	5	1	1			0	99	99	99	99	0		99		99		99	99	99	99	99	1	0	23	23	2	2	2	1	3	3	99		0	99	99			99	0	0	0	0	99	99	99
2	1	1698	1	5	1	1	0	0	1	99	1	1	1	1	1	1	2	0		0	0	1	0	99	0	1	21	21	2	2	4	1	3	1	4		0	5	0			99	0	0	0	0	1	1	1
2	1	960	1	5	1	1	0	0	0	99	99	99	99	0		99		99		99	1	0	1	1	1	1	38	38	2	4	4	1	4	4	4	0	0	5	0	35000	35000	1	0	0	0	0	2	2	1
2	1	542	1	5	1	1	0	0	0	99	99	99	99	0		99		99		99	0	1	0	99	1	0	56	56	2	4	4	1	1	4	4	0	0	1	1	2000	2000	0	0	0	0	0	2	2	0
1	1	24	1	5	1	1			0	99	99	99	99	0		99		99		99	0	1	0	99	0	99	30	30	2	4	4	2	4	3	1	0	0	3	0			99	0	0	0	0	1	0	1
3	2	1491	2	3	1	1	0	0	0	99	99	99	99	0		99		99		99	1	0	1	1	1	0	35	35	2	4	4	1	4	4	4		0	1	1			99	0	0	0	0	1	1	1
3	1	2281	1	5	1	1			0	99	99	99	99	0		99		99		99	1	0	1	99	0	99	24	24	2	2	4	2	3	5	4		0	4	0			99	99	99	99	99	0	1	1
1	2	503	1	5	1	1	0	0	0	99	99	99	99	0		99		99		99	1	0	1	0	1	1	40	40	2	4	4	1	4	3	4	0	0	3	0	30000	30000	1	0	0	0	1	1	1	1
3	1	1832	1	5	2	1	1	0	0	99	99	99	99	0		99		99		99	1	0	1	0	1	0	20	20	2	2	4	1	2	4	4		0	2	0	15000	15000	1	1	0	0	0	1	2	1
3	1	1077	1	5	2	1	1	0	0	99	99	99	99	0		99		99		99	1	0	0	99	1	0	20	20	2	2	3	1	2	4	99		0	3	0	6000	6000	0	0	0	0	0	1	1	1
3	1	462	1	5	2	1	1	1	0	99	99	99	99	0		99		99		99	1	0	0	0	1	1	24	24	2	2	4	3	3	5	4		0	2	0			99	0	0	0	0	2	2	1
1	2	2365	1	5	1	1	0	0	1	99	100	100	100	100		100		1	2	99	0	1	0	99	1	0	25	25	2	3	4	1	4	4	4	0	0	2	0	50000	50000	1	0	0	0	0	1	1	1
1	2	1774	2	3	1	1	0	0	1	99	100	100	100	100		100		1	2	99	0	1	0	99	1	1	24	24	2	2	99	1	2	4	4		0	3	0			99	0	0	0	0	0	2	1
1	1	1010	1	5	2	1	1	1	0	99	99	99	99	0		99		99		99	99	99	99	99	0	0	22	22	2	2	4	1	3	0	4	0	0	3	0	0	2500	0	0	0	0	99	1	0	0
1	2	1076	2	1	1	1	0	0	0	99	99	99	99	0		99		99		99	1	0	0	0	1	1	23	23	2	2	4	1	4	1	4	2	1	1	1	15000	15000	1	0	0	0	0	2	2	1
1	2	424	2	3	1	1	0	0	0	99	99	99	99	0		99		99		99	0	1	0	99	1	0	20	20	2	2	4	1	4	4	4		0	1	1	17000	17000	1	0	0	0	0	2	2	0
3	1	196	1	5	2	1	1	0	0	99	99	99	99	0		99		99		99	0	1	0	99	1	1	33	33	2	4	4	3	3	4	4		0	2	0			99	0	0	0	0	0	0	1
3	1	1530	1	5	1	1			0	99	99	99	99	0		99		99		99	1	0	1	1	1	1	38	38	2	4	4	1	2	5	4		0	1	1	20000	20000	1	0	0	0	0	99	99	1
2	1	1693	1	5	1	1	0	0	0	99	99	99	99	0		99		99		99	1	0	0	99	0	99	31	31	2	4	4	1	4	3	4	2	1	3	0	15000	15000	1	99	99	99	99	1	1	1
1	1	383	1	5	2	1	1	0	0	99	99	99	99	0		99		99		99	1	0	1	1	1	1	32	32	2	4	4	99	4	4	4		0	3	0			99	0	0	0	0	1	1	1
1	2	1552	2	3	1	1	0	0	0	99	99	99	99	0		99		99		99	1	0	1	99	1	1	24	24	2	2	4	99	4	1	4		0	3	0			99	0	0	0	0	2	99	99
1	1	1244	1	5	1	1	0	0	0	99	99	99	99	0		99		99		99	0	1	0	99	1	0	35	35	2	4	4	1	4	3	4	0	0	1	1			99	0	0	0	0	2	2	2
2	1	269	2	2	1	1	0	0	0	99	99	99	99	0		99		99		99	1	0	0	99	1	1	35	35	2	4	4	1	4	2	4	0	0	3	0	20000	20000	1	0	0	0	0	1	1	1
3	1	2236	1	5	1	1	0	0	0	99	99	99	99	0		99		99		99	99	99	99	1	0	0	17	17	1	1	99	99	2	99	4		0	2	0			99	1	0	0	0	99	99	99
2	1	737	1	5	1	1	0	0	0	99	99	99	99	0		99		99		99	1	0	1	0	1	1	27	27	2	3	4	1	4	4	4		0	3	0	40000	40000	1	0	0	0	0	2	2	2
3	1	774	1	5	2	1	1	1	0	99	99	99	99	0		99		99		99	1	0	0	1	1	1	36	36	2	4	3	1	2	5	4		0	3	0	13000	13000	0	0	0	0	0	99	99	99
2	1	1459	1	5	1	1	0	0	0	99	99	99	99	0		99		99		99	1	0	0	0	1	0	36	36	2	4	4	2	4	4	1	1	1	4	0	12000	12000	0	1	0	0	0	0	2	2
1	2	2171	2	3	1	1	0	0	0	99	99	99	99	0		99		99		99	99	99	99	99	1	1	36	36	2	4	4	1	3	3	99	0	0	3	0	20000	20000	1	0	0	0	0	1	1	0
2	1	2469	1	5	1	1	0	0	0	99	99	99	99	0		99		99		99	0	1	0	99	0	99	18	18	2	1	3	1	3	1	4	0	0	2	0	4000	4000	0	99	99	99	99	99	99	1
1	1	146	1	5	1	1		0	0	99	99	99	99	0		99		99		99	0	1	0	99	0	99	19	19	2	1	3	1	3	1	4	1	1	2	0			99	0	0	0	0	0	1	1
1	1	2219	1	5	1	1	0	0	0	99	99	99	99	0		99		99		99	0	1	0	99	1	99	23	23	2	2	4	1	3	1	99	0	0	5	0	6000	6000	0	0	0	0	0	99	1	1
1	1	1581	1	5	1	1	0	0	0	99	99	99	99	0		99		99		99	0	1	0	99	1	0	26	26	2	3	4	2	4	1	4		0	1	1			99	0	0	0	0	0	1	99
2	1	1828	1	5	1	1	0	0	0	99	99	99	99	0		99		99		99	1	0	0	0	1	1	20	20	2	2	4	1	3	1	4	0	0	1	1	6000	6000	0	0	0	0	0	1	2	1
2	1	42	1	5	1	1	0	0	0	99	99	99	99	0		99		99		99	0	1	0	99	1	1	18	18	2	1	4	1	3	1	4	0	0	1	1	0	2500	0	0	0	0	0	1	1	1
3	1	1850	1	5	1	1		1	0	99	99	99	99	0		99		99		99	99	99	99	0	1	1	24	24	2	2	4	1	2	5	99		0	2	0	13000	13000	0	0	0	0	0	1	99	1
2	1	1304	1	5	1	1	0	0	0	99	99	99	99	0		99		99		99	0	1	0	99	1	99	23	23	2	2	3	3	2	4	3		0	3	0			99	0	0	0	0	1	1	1
1	1	913	1	5	1	1	0	0	0	99	99	99	99	0		99		99		99	1	0	1	1	1	0	38	38	2	4	4	1	4	4	4	0	0	3	0	18000	18000	1	0	0	3	0	99	99	1
1	1	1069	1	5	2	1	1	0	0	99	99	99	99	0		99		99		99	0	1	0	99	0	1	18	18	2	1	99	1	2	5	4		0	2	0			99	99	1	0	0	99	99	1
2	1	470	1	5	1	1	0	0	0	99	99	99	99	0		99		99		99	0	1	0	99	1	0	34	34	2	4	4	1	4	4	4	0	0	1	1			99	0	0	0	0	2	2	2
3	1	350	1	5	1	1			0	99	99	99	99	0		99		99		99	1	0	1	99	0	99	29	29	2	3	4	1	3	4	4		0	2	0	15000	15000	1	0	0	0	0	1	1	99
1	1	1173	1	5	1	1	0	0	0	99	99	99	99	0		99		99		99	0	1	0	99	0	99	28	28	2	3	4	1	3	0	4		0	5	0			99	0	0	0	0	0	2	0
3	1	1636	1	5	2	1	1	0	0	99	99	99	99	0		99		99		99	1	0	0	0	1	0	24	24	2	2	4	3	3	5	99	3	1	4	0			99	0	0	0	0	1	1	1
3	1	1732	1	5	2	1	1	1	1	99	1	1	1	1	4	1	3	0		0	0	1	0	99	1	0	23	23	2	2	4	1	3	4	4		0	1	1			99	0	0	0	0	2	2	0
1	2	1696	2	2	1	1	0	0	0	99	99	99	99	0		99		99		99	1	0	0	0	0	0	29	29	2	3	3	99	99	4	4		0	1	1			99	0	0	0	0	2	2	99
2	1	1621	1	5	1	1	0	0	0	99	99	99	99	0		99		99		99	1	0	1	0	1	1	21	21	2	2	4	1	3	1	4	0	0	2	0	6000	6000	0	0	0	0	0	2	2	2
1	1	9	1	5	1	1	0	1	0	99	99	99	99	0		99		99		99	1	0	0	0	1	0	99	34	2	4	4	3	3	5	4		0	3	0			99	0	0	0	0	1	1	1
1	1	2091	1	5	1	1	0	1	0	99	99	99	99	0		99		99		99	0	1	0	99	1	1	22	22	2	2	2	1	3	1	4	0	0	3	0	8000	8000	0	0	0	0	0	1	1	1
3	1	2120	1	5	2	1	1	0	0	99	99	99	99	0		99		99		99	99	99	99	99	1	1	28	28	2	3	4	3	3	4	4		0	2	0	15000	15000	1	0	0	0	0	1	1	1
1	1	420	1	5	1	1	0	0	0	99	99	99	99	0		99		99		99	1	0	1	0	1	0	27	27	2	3	4	1	4	4	99		0	5	0	20000	20000	1	1	0	0	0	2	1	1
1	2	1892	2	3	1	1	0	0	0	99	99	99	99	0		99		99		99	0	1	0	99	1	0	25	25	2	3	4	1	4	4	4		0	1	1	27000	27000	1	0	0	0	0	2	2	0
1	1	2312	1	5	2	1	1	0	0	99	99	99	99	0		99		99		99	1	0	0	99	1	0	26	26	2	3	4	1	3	4	4		0	1	1	2500	2500	0	0	0	0	0	2	2	1
3	1	27	1	5	1	1		0	0	99	99	99	99	0		99		99		99	1	0	1	99	1	0	29	29	2	3	99	3	2	5	4		0	5	0			99	0	0	0	0	99	99	99
3	1	2351	1	5	2	1	1	0	0	99	99	99	99	0		99		99		99	1	0	0	0	1	0	31	31	2	4	4	2	1	5	1	3	1	4	0			99	0	0	0	0	0	1	1
3	1	1147	1	5	2	1	1	0	0	99	99	99	99	0		99		99		99	1	0	0	99	1	99	24	24	2	2	4	1	1	4	4	1	1	1	1			99	0	0	0	0	1	1	1
1	1	815	1	5	2	1	1	1	0	99	99	99	99	0		99		99		99	1	0	0	99	1	0	19	19	2	1	3	3	3	5	4		0	2	0	25000	25000	1	0	0	0	0	0	0	1
1	2	375	3	5	1	1	0	0	99	1	99	99	99	1		1	2	0		99	1	0	0	99	0	1	27	27	2	3	4	1	4	4	4	0	0	1	1	15000	15000	1	0	0	0	0	0	0	0
2	1	1950	1	5	1	1	0	0	1	99	1	1	1	1	1	1	3	0		0	0	1	0	99	1	0	23	23	2	2	4	1	2	3	4	0	0	3	0	10000	10000	0	0	0	0	0	2	2	1
1	1	1256	1	5	2	1	1	0	0	99	99	99	99	0		99		99		99	0	1	0	99	1	99	99	34	2	4	3	1	1	5	4		0	2	0			99	1	0	0	0	1	1	1
2	2	1719	2	3	1	1	0	0	2	99	1	1	0	0	1	99		0		99	1	0	0	99	1	1	19	19	2	1	99	1	2	1	99		0	5	0	12000	12000	0	0	0	0	0	2	2	1
1	2	1387	1	5	1	1	0	0	0	99	99	99	99	0		99		99		99	0	1	0	99	1	0	38	38	2	4	4	1	3	0	4	0	0	3	0	4000	4000	0	0	0	0	0	2	2	99
3	1	122	1	5	2	1	1	0	0	99	99	99	99	0		99		99		99	1	0	0	0	1	1	43	43	2	4	4	3	2	4	4		0	2	0	20000	20000	1	0	0	0	0	0	1	1
3	1	2022	1	5	1	1	0	0	0	99	99	99	99	0		99		99		99	0	1	0	99	1	99	31	31	2	4	4	2	1	4	4	1	1	1	1	5000	5000	0	0	0	0	0	1	1	1
3	2	1691	2	3	1	1	0	0	0	99	99	99	99	0		99		99		99	1	0	0	99	1	1	21	21	2	2	4	1	3	1	99		0	1	1			99	0	1	0	0	2	2	0
1	1	267	1	5	1	1	0	0	0	99	99	99	99	0		99		99		99	0	1	0	99	1	99	25	25	2	3	4	3	4	4	4	0	0	1	1	13000	13000	0	0	0	99	99	0	2	99
2	1	49	1	5	1	1		1	0	99	99	99	99	0		99		99		99	0	1	0	99	0	1	18	18	2	1	99	1	3	1	4	0	0	99	99			99	0	0	0	0	99	99	99
3	1	117	1	5	1	1			0	99	99	99	99	0		99		99		99	1	0	0	1	0	0	23	23	2	2	3	1	2	4	4		0	2	0			99	0	0	0	0	0	99	99
1	2	439	2	1	1	1	0	0	0	99	99	99	99	0		99		99		99	1	0	0	99	1	1	22	22	2	2	4	1	3	3	4		0	1	1	20000	20000	1	0	0	0	0	0	0	0
2	1	834	1	5	1	1	0	0	0	99	99	99	99	0		99		99		99	1	0	0	99	1	0	44	44	2	4	4	3	4	4	99		0	3	0			99	0	0	0	0	0	2	1
3	1	684	1	5	1	1	0	0	0	99	99	99	99	0		99		99		99	1	0	0	0	1	0	31	31	2	4	4	1	3	0	4		0	1	1			99	0	0	0	0	2	2	1
1	1	366	1	5	1	1			0	99	99	99	99	0		99		99		99	99	99	99	99	1	99	50	50	2	4	99	99	1	4	4		0	1	1			99	99	99	0	0	0	0	99
3	2	1641	2	3	1	1	0	0	0	99	99	99	99	0		99		99		99	1	0	0	99	0	1	23	23	2	2	4	1	4	0	4		0	1	1			99	0	0	0	0	1	1	1
3	1	1317	1	5	1	1	0	0	0	99	99	99	99	0		99		99		99	1	0	0	0	1	0	99	26	2	3	4	1	4	4	4		0	5	0			99	99	99	0	0	0	0	0
1	1	1635	1	5	1	1	0	0	0	99	99	99	99	0		99		99		99	0	1	0	99	1	1	22	22	2	2	4	1	3	1	99	0	0	5	0	4000	4000	0	0	0	0	0	2	2	99
1	2	744	2	3	1	1	0	0	0	99	99	99	99	0		99		99		99	1	0	0	99	1	0	41	41	2	4	4	1	4	3	4		0	1	1	50000	50000	1	0	0	0	0	2	2	0
1	1	2384	1	5	1	1	0	0	0	99	99	99	99	0		99		99		99	0	1	0	99	0	99	19	19	2	1	3	1	3	1	4		0	99	99			99	99	99	99	99	0	0	0
3	1	1758	1	5	1	1		0	0	99	99	99	99	0		99		99		99	1	0	1	1	1	1	28	28	2	3	4	2	3	5	4	1	1	4	0	12000	12000	0	0	0	0	0	1	1	1
3	2	2184	2	3	1	1	0	0	0	99	99	99	99	0		99		99		99	1	0	0	0	0	0	28	28	2	3	4	1	4	4	4		0	5	0	26100	26100	1	0	0	0	0	0	0	0
2	2	961	2	1	1	1	0	0	0	99	99	99	99	0		99		99		99	0	1	0	99	1	99	99	24	2	2	99	1	4	4	4		0	3	0			99	0	0	0	0	99	99	1
1	2	486	2	3	1	1	0	0	0	99	99	99	99	0		99		99		99	1	0	0	99	1	0	28	28	2	3	4	1	4	4	4		0	1	1	38000	38000	1	0	0	0	0	2	2	0
3	1	1794	1	5	2	1	1	0	0	99	99	99	99	0		99		99		99	1	0	1	0	1	99	27	27	2	3	4	3	3	4	1		0	4	0	15000	15000	1	0	0	0	0	0	0	0
3	1	855	1	5	2	1	1	1	0	99	99	99	99	0		99		99		99	1	0	0	99	1	0	37	37	2	4	4	3	2	4	4		0	2	0	15000	15000	1	0	0	0	0	0	0	1
3	2	2109	3	5	1	1			99	0	99	99	99	0		99		99		99	99	99	99	99	0	99		22	2	2	99	99	99	99	99		0	99	99			99	99	99	99	99	99	99	99
2	1	1984	1	5	1	1	0	0	0	99	99	99	99	0		99		99		99	0	1	0	99	1	1	27	27	2	3	4	1	3	4	4		0	5	0	7000	7000	0	0	1	0	0	2	2	0
2	1	848	1	5	1	1			0	99	99	99	99	0		99		99		99	0	1	0	99	0	99	22	22	2	2	4	3	3	4	4	0	0	3	0			99	99	99	99	99	99	99	99
1	2	1589	1	5	1	1			0	99	99	99	99	0		99		99		99	99	99	99	99	0	0	19	19	2	1	99	1	3	1	4	0	0	3	0	10000	10000	0	99	99	99	99	1	1	1
3	1	1014	1	5	2	1	1	1	0	99	99	99	99	0		99		99		99	0	1	0	99	1	1	26	26	2	3	3	3	3	4	4		0	2	0			99	0	0	0	0	0	0	1
1	2	688	2	3	1	1	0	0	0	99	99	99	99	0		99		99		99	1	0	0	0	0	99	20	20	2	2	99	99	3	1	4	0	0	3	0	2000	2000	0	0	0	0	0	1	1	1
1	2	459	2	3	1	1	0	1	0	99	99	99	99	0		99		99		99	1	0	0	99	1	1	45	45	2	4	4	3	3	3	1	1	1	4	0			99	0	0	0	0	0	1	2
2	2	1765	1	5	1	1	0	0	0	99	99	99	99	0		99		99		99	1	0	1	1	1	1	23	23	2	2	4	1	3	1	4	0	0	3	0			99	0	0	0	0	2	2	1
1	2	2232	1	5	1	1			0	99	99	99	99	0		99		99		99	0	1	0	99	1	0	25	25	2	3	99	3	99	1	99	0	0	99	99	18000	18000	1	0	0	0	0	0	0	0
3	1	340	1	5	2	1	1	0	0	99	99	99	99	0		99		99		99	1	0	0	0	1	0	24	24	2	2	4	1	3	5	4		0	2	0	12000	12000	0	0	0	0	0	1	1	1
2	1	416	1	5	1	1	0	0	0	99	99	99	99	0		99		99		99	0	1	0	99	0	99	19	19	2	1	3	1	3	1	4	1	1	3	0			99	99	99	0	0	1	99	99
3	1	2482	1	5	2	1	1	0	0	99	99	99	99	0		99		99		99	1	0	0	99	1	1	39	39	2	4	4	2	3	5	4	0	0	1	1			99	0	0	0	0	1	1	1
1	1	1318	1	5	1	1	0	0	0	99	99	99	99	0		99		99		99	1	0	1	1	1	1	28	28	2	3	4	1	3	4	4	0	0	3	0			99	0	0	0	3	1	1	1
2	1	1150	1	5	1	1	0	1	0	99	99	99	99	0		99		99		99	0	1	0	99	1	0	39	39	2	4	4	1	3	4	4		0	5	0	12000	12000	0	0	0	0	0	1	1	1
1	1	2476	1	5	2	1	1	1	0	99	99	99	99	0		99		99		99	0	1	0	99	1	1	20	20	2	2	1	1	3	1	4	0	0	1	1			99	1	0	0	0	1	1	1
3	1	1426	1	5	1	1	0	0	0	99	99	99	99	0		99		99		99	0	1	0	99	0	1	40	40	2	4	4	1	2	0	4		0	1	1	15000	15000	1	0	0	0	0	1	1	1
1	1	720	1	5	1	1	0	0	0	99	99	99	99	0		99		99		99	0	1	0	99	1	1	19	19	2	1	4	1	3	1	4		0	1	1			99	0	0	0	0	2	2	1
2	1	2478	1	5	1	1		0	0	99	99	99	99	0		99		99		99	1	0	0	99	1	1	21	21	2	2	4	1	3	4	4		0	5	0	7500	7500	0	0	0	0	0	2	2	0
1	2	6	1	5	1	1	0	0	0	99	99	99	99	0		99		99		99	1	0	1	0	1	1	22	22	2	2	3	1	3	1	4	0	0	3	0			99	0	0	0	0	2	2	1
2	1	798	1	5	1	1	0	0	0	99	99	99	99	0		99		99		99	1	0	0	0	1	0	42	42	2	4	4	1	3	4	4		0	1	1	10000	10000	0	0	0	0	0	1	2	1
2	1	380	1	5	1	1		0	0	99	99	99	99	0		99		99		99	0	1	0	99	1	1	20	20	2	2	4	99	3	1	4		0	3	0			99	0	0	0	0	1	2	99
3	1	2131	1	5	2	1	1	0	0	99	99	99	99	0		99		99		99	1	0	0	0	1	1	36	36	2	4	4	3	1	5	4		0	2	0	15000	15000	1	0	0	0	0	1	1	1
2	1	1610	1	5	1	1	0	0	0	99	99	99	99	0		99		99		99	0	1	0	99	1	1	21	21	2	2	4	1	2	0	4		0	1	1	8000	8000	0	0	0	0	0	99	99	0
3	1	602	1	5	2	1	1		0	99	99	99	99	0		99		99		99	99	99	99	99	1	1	33	33	2	4	3	1	3	5	4		0	1	1	6000	6000	0	0	0	0	0	1	1	1
1	2	1005	1	5	2	1	1	0	0	99	99	99	99	0		99		99		99	1	0	0	0	1	1	19	19	2	1	4	1	4	1	4	0	0	1	1	7000	7000	0	0	0	0	0	0	1	1
1	1	852	1	5	1	1	0	1	0	99	99	99	99	0		99		99		99	1	0	0	1	1	1	41	41	2	4	4	1	4	3	4	0	0	1	1	20000	20000	1	0	0	0	0	1	1	1
1	2	801	2	3	1	1	0	0	0	99	99	99	99	0		99		99		99	1	0	0	0	1	0	21	21	2	2	4	1	3	1	4		0	2	0			99	0	0	0	0	1	2	1
1	1	1755	1	5	1	1	0	0	0	99	99	99	99	0		99		99		99	1	0	0	99	1	1	26	26	2	3	4	1	3	3	4		0	5	0	50000	50000	1	0	0	0	0	0	0	0
2	1	2086	1	5	1	1	0	0	0	99	99	99	99	0		99		99		99	1	0	1	1	1	1	26	26	2	3	4	1	4	2	4	0	0	1	1	180000	180000	1	0	0	3	0	2	2	2
2	1	431	1	5	1	1	0	0	1	99	1	1	1	1	1	1	3	0		0	0	1	0	99	1	1	25	25	2	3	1	1	4	4	4	0	0	1	1	9000	9000	0	0	0	0	0	1	2	1
3	1	949	1	5	1	1	0	0	0	99	99	99	99	0		99		99		99	1	0	0	99	1	1	20	20	2	2	4	1	3	1	4	0	0	99	99			99	0	0	0	0	99	2	0
2	1	434	1	5	1	1	0	0	0	99	99	99	99	0		99		99		99	1	0	1	1	1	1	28	28	2	3	4	1	3	0	4		0	3	0	5000	5000	0	0	0	0	0	2	2	1
1	1	400	1	5	1	1	0	0	0	99	99	99	99	0		99		99		99	0	1	0	99	1	0	33	33	2	4	3	1	99	4	4	0	0	1	1			99	0	0	0	0	2	2	0
3	1	1208	1	5	1	1			0	99	99	99	99	0		99		99		99	1	0	0	99	1	1	34	34	2	4	3	1	3	5	4		0	2	0	3000	3000	0	0	0	0	0	1	1	1
3	1	541	1	5	1	1			0	99	99	99	99	0		99		99		99	1	0	0	99	0	0	21	21	2	2	4	1	3	1	4		0	2	0			99	99	99	99	99	0	0	0
2	1	743	1	5	1	1	0	0	0	99	99	99	99	0		99		99		99	0	1	0	99	1	1	36	36	2	4	4	3	4	4	1	2	1	4	0	15000	15000	1	0	0	0	0	0	1	0
1	1	793	1	5	1	1	0	0	0	99	99	99	99	0		99		99		99	0	1	0	99	1	1	25	25	2	3	3	1	4	4	4		0	3	0	23000	23000	1	0	0	0	0	2	2	2
1	2	1040	1	5	1	1	0	0	0	99	99	99	99	0		99		99		99	0	1	0	99	1	1	24	24	2	2	4	1	4	2	4	0	0	5	0	11000	11000	0	0	0	0	0	1	2	1
2	1	2046	1	5	2	1	1	0	0	99	99	99	99	0		99		99		99	0	1	0	99	0	0	21	21	2	2	4	1	3	1	4	0	0	1	1	8000	8000	0	0	0	0	0	2	2	1
1	1	1216	1	5	2	1	1	1	0	99	99	99	99	0		99		99		99	0	1	0	99	1	0	99	27	2	3	4	2	2	5	4		0	4	0			99	0	0	0	0	1	1	1
2	1	1481	1	5	2	1	1	0	0	99	99	99	99	0		99		99		99	1	0	1	1	1	1	22	22	2	2	4	1	4	4	99		0	3	0	7500	7500	0	1	0	1	1	1	1	2
1	1	2162	1	5	1	1	0	0	0	99	99	99	99	0		99		99		99	1	0	0	99	1	0	24	24	2	2	4	1	4	4	4	0	0	1	1	12000	12000	0	0	0	0	0	1	1	1
3	1	105	1	5	2	1	1	0	0	99	99	99	99	0		99		99		99	0	1	0	99	1	0	23	23	2	2	4	3	1	4	4		0	2	0	17000	17000	1	0	0	0	0	1	1	1
3	1	1469	1	5	2	1	1	1	1	99	100	100	100	100		100		1	2	99	1	0	0	0	1	1	21	21	2	2	4	1	2	5	4	2	1	2	0			99	99	0	0	0	1	1	1
3	1	1972	1	5	2	1	1	0	0	99	99	99	99	0		99		99		99	1	0	1	0	1	1	31	31	2	4	3	1	2	4	99	0	0	4	0	70000	70000	1	0	0	0	0	0	1	2
1	1	598	1	5	1	1	0	0	0	99	99	99	99	0		99		99		99	0	1	0	99	1	0	35	35	2	4	4	3	4	3	99	0	0	1	1	20000	20000	1	0	0	0	0	1	1	1
3	1	2402	1	5	2	1	1	1	0	99	99	99	99	0		99		99		99	1	0	0	1	1	1	23	23	2	2	99	1	3	5	4		0	1	1			99	0	0	0	0	2	2	1
1	1	2188	1	5	1	1	0	0	0	99	99	99	99	0		99		99		99	1	0	0	99	1	0	33	33	2	4	4	3	3	4	4	0	0	2	0	12000	12000	0	0	0	0	0	1	1	1
2	2	833	2	1	1	1			0	99	99	99	99	0		99		99		99	1	0	1	1	1	1	22	22	2	2	4	1	4	4	4		0	1	1			99	0	0	0	0	99	99	1
3	1	2318	1	5	1	1			0	99	99	99	99	0		99		99		99	99	99	99	99	0	0	27	27	2	3	4	1	2	0	4		0	2	0			99	99	99	0	0	1	1	1
2	1	739	1	5	1	1	0	0	0	99	99	99	99	0		99		99		99	1	0	0	0	0	0	19	19	2	1	4	1	3	1	4	0	0	1	1	8000	8000	0	0	0	0	0	2	2	0
1	1	2170	2	3	1	1	0	0	0	99	99	99	99	0		99		99		99	1	0	0	99	1	1	45	45	2	4	4	1	4	3	4	0	0	1	1	100000	100000	1	0	0	0	0	2	2	1
1	2	1620	1	5	1	1	0		0	99	99	99	99	0		99		99		99	1	0	0	1	1	0	23	23	2	2	99	99	4	4	4	0	0	1	1	16000	16000	1	99	99	0	0	1	1	99
1	1	1875	1	5	2	1	1	1	0	99	99	99	99	0		99		99		99	1	0	0	0	1	0	99	43	2	4	4	99	4	5	4		0	1	1			99	0	0	0	0	1	1	1
2	1	1663	1	5	2	1	1	1	0	99	99	99	99	0		99		99		99	1	0	1	0	0	99	17	17	1	1	4	2	2	1	4		0	3	0			99	99	0	0	0	0	1	0
2	1	559	1	5	1	1	0	0	0	99	99	99	99	0		99		99		99	0	1	0	99	0	0	18	18	2	1	4	1	3	1	4	0	0	3	0			99	0	0	0	0	2	2	1
3	1	93	1	5	2	1	1	1	0	99	99	99	99	0		99		99		99	99	99	99	99	1	1	21	21	2	2	4	1	3	0	4		0	1	1			99	0	0	0	0	2	2	1
3	1	92	1	5	2	1	1	0	1	99	100	100	100	100		100		1	2	99	1	0	0	0	1	1	26	26	2	3	4	1	3	4	4		0	2	0	15000	15000	1	0	0	0	0	2	2	2
1	2	35	2	3	1	1	0	0	0	99	99	99	99	0		99		99		99	1	0	0	99	0	0	36	36	2	4	4	1	4	4	4		0	1	1	30000	30000	1	0	0	0	0	2	2	1
3	1	1107	1	5	1	1			0	99	99	99	99	0		99		99		99	1	0	1	1	1	1	38	38	2	4	3	1	2	5	4		0	2	0	9000	9000	0	1	0	0	0	99	99	99
1	2	432	2	3	1	1	0	0	0	99	99	99	99	0		99		99		99	1	0	0	99	0	0	22	22	2	2	4	1	4	4	4		0	1	1	32000	32000	1	0	0	0	0	2	2	0
3	1	1883	1	5	2	1	1	1	0	99	99	99	99	0		99		99		99	1	0	0	0	1	0	38	38	2	4	4	1	3	4	4		0	1	1			99	0	0	0	0	99	99	99
1	1	849	2	1	2	1	1	0	0	99	99	99	99	0		99		99		99	0	1	0	99	1	1	27	27	2	3	4	1	4	3	4		0	3	0			99	0	0	0	0	2	2	1
3	1	2100	1	5	1	1	0	0	0	99	99	99	99	0		99		99		99	1	0	1	0	0	0	25	25	2	3	99	1	1	5	4		0	99	99			99	99	99	0	0	99	99	1
1	1	905	1	5	1	1	0	0	0	99	99	99	99	0		99		99		99	0	1	0	99	1	1	19	19	2	1	4	1	3	99	4		0	2	0			99	0	0	0	0	2	2	2
1	1	2331	1	5	1	1	0	0	0	99	99	99	99	0		99		99		99	1	0	0	1	1	1	24	24	2	2	4	1	4	4	4		0	1	1	22000	22000	1	0	0	0	3	1	1	1
1	1	1285	2	2	1	1			0	99	99	99	99	0		99		99		99	1	0	1	1	1	99	18	18	2	1	4	1	3	1	4		0	3	0			99	0	0	0	0	1	1	1
3	1	624	1	5	2	1	1	1	0	99	99	99	99	0		99		99		99	1	0	1	1	1	1	25	25	2	3	3	1	3	5	1		0	4	0	15000	15000	1	0	0	0	0	1	1	1
1	1	2497	1	5	1	1	0	0	0	99	99	99	99	0		99		99		99	0	1	0	99	1	1	18	18	2	1	4	1	3	1	4		0	2	0			99	0	0	0	0	2	2	99
2	1	817	1	5	1	1	0	0	0	99	99	99	99	0		99		99		99	1	0	0	99	1	1	22	22	2	2	4	1	4	4	4	0	0	1	1	15000	15000	1	0	0	0	0	2	2	1
1	1	837	1	5	1	1	0	0	0	99	99	99	99	0		99		99		99	1	0	1	99	0	0	21	21	2	2	4	1	3	1	99	0	0	1	1			99	0	0	0	3	99	2	99
2	1	2284	1	5	1	1	0	0	0	99	99	99	99	0		99		99		99	1	0	1	1	1	1	23	23	2	2	4	1	3	1	4	0	0	5	0	0	2500	0	0	0	0	0	1	2	1
2	1	1597	1	5	1	1	0	0	0	99	99	99	99	0		99		99		99	1	0	0	1	0	99	19	19	2	1	4	1	3	1	4	0	0	2	0	9000	9000	0	99	99	99	99	2	2	0
2	1	1394	1	5	1	1	0	0	0	99	99	99	99	0		99		99		99	0	1	0	99	0	1	18	18	2	1	2	1	3	1	4	0	0	2	0	5000	5000	0	0	0	0	0	2	2	2
1	1	587	1	5	1	1	0	1	0	99	99	99	99	0		99		99		99	1	0	0	0	1	0	99	43	2	4	4	3	3	4	4		0	3	0			99	0	0	0	0	1	1	1
1	2	1763	1	5	1	1	0	0	0	99	99	99	99	0		99		99		99	0	1	0	99	1	0	19	19	2	1	4	3	3	1	4	0	0	3	0	6000	6000	0	0	0	0	0	1	1	1
3	2	1344	2	3	1	1	0	0	0	99	99	99	99	0		99		99		99	1	0	1	1	1	1	30	30	2	4	4	1	4	4	99		0	1	1	30000	30000	1	0	0	0	0	2	2	0
3	1	1053	1	5	1	1	0	0	0	99	99	99	99	0		99		99		99	1	0	1	1	1	0	19	19	2	1	4	1	3	1	4	0	0	2	0			99	0	0	0	0	1	2	2
1	2	703	2	3	1	1			0	99	99	99	99	0		99		99		99	99	99	99	99	0	99	30	30	2	4	99	99	4	4	4	0	0	3	0	10000	10000	0	99	99	99	99	1	99	1
1	1	71	2	1	2	1	1	0	0	99	99	99	99	0		99		99		99	0	1	0	99	0	99	25	25	2	3	4	1	4	3	4		0	5	0			99	0	0	0	0	2	2	1
3	1	1411	1	5	1	1	0	1	0	99	99	99	99	0		99		99		99	0	1	0	99	1	0	71	71	2	4	4	1	1	4	3		0	1	1			99	0	0	0	0	0	0	1
3	1	68	1	5	1	1	0	1	0	99	99	99	99	0		99		99		99	99	99	99	99	1	1	24	24	2	2	99	1	3	0	4		0	1	1			99	0	0	0	0	1	1	1
1	1	1298	1	5	1	1	0	0	0	99	99	99	99	0		99		99		99	0	1	0	99	1	1	21	21	2	2	4	3	3	1	4	0	0	5	0	10000	10000	0	0	0	0	0	0	0	1
3	1	113	1	5	2	1	1	1	0	99	99	99	99	0		99		99		99	1	0	0	0	1	1	25	25	2	3	4	1	3	5	4		0	2	0			99	0	0	0	0	2	2	1
1	1	1612	1	5	1	1			0	99	99	99	99	0		99		99		99	99	99	99	99	1	0	99	23	2	2	4	2	3	4	4		0	3	0	15000	15000	1	99	0	0	0	1	1	1
1	1	1039	1	5	1	1	0	0	0	99	99	99	99	0		99		99		99	1	0	0	0	1	1	22	22	2	2	4	1	4	1	4		0	1	1			99	0	0	0	0	2	2	1
3	1	915	1	5	2	1	1	1	0	99	99	99	99	0		99		99		99	1	0	0	99	1	0	29	29	2	3	4	1	3	4	4		0	2	0	15000	15000	1	0	0	0	0	2	2	1
2	1	147	1	5	1	1	0	0	0	99	99	99	99	0		99		99		99	0	1	0	99	0	0	18	18	2	1	2	99	3	1	4		0	2	0			99	0	0	0	0	99	99	0
3	1	782	1	5	1	1	0	0	0	99	99	99	99	0		99		99		99	1	0	1	1	1	0	20	20	2	2	4	1	3	1	4	0	0	2	0	0	2500	0	0	0	0	0	1	0	0
1	1	118	1	5	1	1			0	99	99	99	99	0		99		99		99	1	0	1	0	1	1	29	29	2	3	4	1	4	4	4		0	5	0	40000	40000	1	0	0	0	0	1	1	1
1	1	786	1	5	1	1	0	0	1	99	1	1	1	1	3	1	3	0		0	0	1	0	99	1	1	23	23	2	2	4	1	4	3	4	0	0	5	0	15000	15000	1	0	0	0	0	0	2	0
1	1	1379	1	5	1	1	0	0	0	99	99	99	99	0		99		99		99	1	0	0	0	1	1	99	45	2	4	4	1	4	99	4		0	1	1			99	0	0	0	0	1	1	1
2	1	460	1	5	1	1	0	0	0	99	99	99	99	0		99		99		99	0	1	0	99	1	1	32	32	2	4	4	3	3	4	4	0	0	5	0	9000	9000	0	0	0	0	0	2	2	0
3	1	722	1	5	1	1	0	0	0	99	99	99	99	0		99		99		99	1	0	1	0	1	0	20	20	2	2	2	1	4	1	4	0	0	3	0	20000	20000	1	0	0	0	0	0	0	1
3	1	1646	1	5	2	1	1	1	0	99	99	99	99	0		99		99		99	1	0	0	0	1	1	23	23	2	2	4	1	3	4	4		0	2	0	18000	18000	1	0	0	0	0	1	0	1
3	1	972	1	5	1	1		1	0	99	99	99	99	0		99		99		99	0	1	0	0	1	0	21	21	2	2	3	3	2	5	4		0	4	0			99	99	99	0	0	0	0	0
1	1	1919	1	5	1	1	0	0	0	99	99	99	99	0		99		99		99	1	0	0	0	1	1	27	27	2	3	4	1	4	3	4		0	5	0			99	0	0	0	0	2	2	1
1	2	1542	2	3	1	1	0	0	0	99	99	99	99	0		99		99		99	0	1	0	99	1	1	35	35	2	4	4	1	4	3	4		0	1	1	30000	30000	1	0	0	0	0	2	2	2
1	2	2186	2	3	1	1	0	0	0	99	99	99	99	0		99		99		99	1	0	0	99	0	1	42	42	2	4	4	1	4	4	4	0	0	3	0	51000	51000	1	0	0	0	0	2	2	2
2	1	1709	1	5	1	1	0	0	0	99	99	99	99	0		99		99		99	1	0	0	0	0	1	21	21	2	2	4	1	3	1	4	0	0	1	1	4000	4000	0	0	0	0	0	1	1	1
1	1	2225	1	5	1	1	0	0	0	99	99	99	99	0		99		99		99	0	1	0	99	0	0	34	34	2	4	4	1	3	3	99		0	5	0			99	0	0	0	0	0	99	99
2	2	731	1	5	1	1	0	1	0	99	99	99	99	0		99		99		99	1	0	0	0	1	1	20	20	2	2	4	1	4	1	4	0	0	2	0	7000	7000	0	0	0	0	0	2	2	1
2	1	316	1	5	1	1		0	0	99	99	99	99	0		99		99		99	1	0	0	99	1	0	22	22	2	2	4	1	3	1	4	0	0	3	0	9000	9000	0	99	99	0	0	99	2	99
1	2	2490	2	2	1	1	0	0	0	99	99	99	99	0		99		99		99	0	1	0	99	1	1	16	16	1	1	4	1	1	0	99		0	5	0			99	0	0	0	0	0	2	0
2	1	2354	1	5	1	1	0	0	0	99	99	99	99	0		99		99		99	1	0	0	99	1	1	33	33	2	4	4	3	4	3	4	0	0	1	1			99	0	0	0	0	1	1	1
2	1	1104	1	5	1	1	0	0	0	99	99	99	99	0		99		99		99	0	1	0	99	1	0	18	18	2	1	2	1	3	1	4	0	0	2	0	5000	5000	0	0	0	0	0	0	0	1
2	1	252	1	5	1	1	0	0	0	99	99	99	99	0		99		99		99	1	0	1	0	1	1	34	34	2	4	4	1	2	4	4	0	0	3	0	9000	9000	0	0	0	0	0	2	2	2
3	1	2134	2	3	1	1			0	99	99	99	99	0		99		99		99	1	0	0	0	1	1	25	25	2	3	4	99	4	99	4	0	0	1	1	11680	11680	0	0	0	0	0	1	99	1
1	1	261	1	5	1	1	0	1	0	99	99	99	99	0		99		99		99	1	0	0	0	1	1	99	39	2	4	4	1	3	99	4		0	3	0			99	0	0	0	0	1	1	1
1	1	1079	1	5	2	1	1	1	0	99	99	99	99	0		99		99		99	1	0	0	0	0	0	20	20	2	2	3	3	3	5	4	0	0	2	0	20000	20000	1	0	0	0	0	1	1	1
1	1	229	1	5	1	1	0	0	0	99	99	99	99	0		99		99		99	1	0	1	0	1	1	19	19	2	1	4	1	3	1	4		0	3	0			99	0	0	0	0	2	0	1
3	1	968	1	5	1	1			0	99	99	99	99	0		99		99		99	99	99	99	99	1	99	19	19	2	1	99	2	2	4	4		0	2	0	50000	50000	1	0	99	0	0	1	99	99
1	1	2049	1	5	1	1	0	0	0	99	99	99	99	0		99		99		99	1	0	0	99	1	0	99	36	2	4	4	1	3	4	4		0	3	0			99	0	0	0	0	1	1	1
1	2	1863	1	5	1	1	0	0	0	99	99	99	99	0		99		99		99	1	0	0	0	1	1	32	32	2	4	4	1	4	4	4		0	1	1	25000	25000	1	0	0	0	3	2	2	2
1	2	433	2	3	1	1	0	0	0	99	99	99	99	0		99		99		99	1	0	1	0	1	1	25	25	2	3	3	1	3	2	4	0	0	1	1	10000	10000	0	0	0	0	0	0	1	0
1	1	1121	1	5	1	1	0		0	99	99	99	99	0		99		99		99	0	1	0	99	1	1	22	22	2	2	4	99	1	1	4		0	3	0			99	0	0	0	0	1	99	1
3	1	497	1	5	1	1			0	99	99	99	99	0		99		99		99	1	0	0	0	1	0	19	19	2	1	99	3	3	5	99		0	5	0			99	99	99	99	0	99	99	99
3	1	573	1	5	1	1			0	99	99	99	99	0		99		99		99	1	0	1	0	1	1	21	21	2	2	99	99	2	0	4		0	2	0			99	0	0	0	0	99	99	99
2	1	1122	1	5	2	1	1	0	0	99	99	99	99	0		99		99		99	0	1	0	99	0	99	19	19	2	1	4	3	1	0	4	1	1	3	0			99	99	0	99	99	0	0	0
1	2	245	2	3	1	1	0	0	0	99	99	99	99	0		99		99		99	0	1	0	99	1	1	34	34	2	4	4	2	4	4	4	0	0	1	1			99	0	0	0	0	1	1	2
1	1	2427	1	5	1	1	0	0	0	99	99	99	99	0		99		99		99	1	0	0	0	1	0	25	25	2	3	4	99	4	0	4	0	0	3	0			99	0	0	0	0	99	1	2
2	1	2462	1	5	1	1	0	0	1	99	1	1	1	1	1	1	3	0		0	99	99	99	99	1	1	49	49	2	4	4	1	4	4	4		0	3	0	30000	30000	1	1	0	0	0	1	2	1
1	2	1800	1	5	2	1	1	0	0	99	99	99	99	0		99		99		99	0	1	0	99	1	0	20	20	2	2	4	3	3	1	4	0	0	2	0	8000	8000	0	0	0	0	0	0	0	0
3	1	1780	1	5	2	1	1	0	0	99	99	99	99	0		99		99		99	1	0	0	0	1	0	29	29	2	3	4	1	3	4	4		0	1	1			99	0	0	0	0	1	1	1
3	1	1342	1	5	2	1	1	1	0	99	99	99	99	0		99		99		99	1	0	0	0	1	1	20	20	2	2	4	3	2	5	4	1	1	2	0	15000	15000	1	0	0	0	0	2	2	1
2	1	1349	1	5	1	1			0	99	99	99	99	0		99		99		99	99	99	99	99	1	1	20	20	2	2	4	1	3	1	4		0	3	0			99	0	1	0	0	99	99	99
3	1	1210	1	5	2	1	1	0	0	99	99	99	99	0		99		99		99	1	0	1	0	1	0	21	21	2	2	99	1	1	0	4		0	2	0			99	99	99	0	0	0	0	1
3	1	964	1	5	1	1	0	0	0	99	99	99	99	0		99		99		99	0	1	0	99	1	1	22	22	2	2	1	1	3	1	4		0	2	0	2400	2400	0	0	0	0	0	2	2	0
1	1	1427	2	2	1	1	0	0	0	99	99	99	99	0		99		99		99	1	0	0	0	1	1	21	21	2	2	4	1	4	1	4	0	0	3	0			99	0	0	0	0	2	2	2
3	1	1492	1	5	2	1	1	0	1	99	1	1	1	1	1	1	3	0		0	1	0	0	99	1	1	20	20	2	2	4	1	4	4	4		0	2	0			99	0	0	0	0	2	2	0
3	2	2360	2	3	1	1	0	0	0	99	99	99	99	0		99		99		99	1	0	1	99	1	1	30	30	2	4	4	1	4	3	99	0	0	1	1			99	1	0	0	0	2	2	1
2	1	82	1	5	1	1	0	0	0	99	99	99	99	0		99		99		99	0	1	0	99	1	0	19	19	2	1	4	3	3	1	4	0	0	3	0	0	2500	0	0	0	0	0	1	1	1
3	1	1908	1	5	1	1	0	1	0	99	99	99	99	0		99		99		99	1	0	0	0	1	1	25	25	2	3	4	3	1	5	4	1	1	2	0	10000	10000	0	0	0	0	0	2	2	1
1	2	523	2	3	1	1	0	0	0	99	99	99	99	0		99		99		99	0	1	0	99	1	0	32	32	2	4	4	3	4	3	99		0	1	1	15000	15000	1	0	0	0	0	1	1	1
2	1	1323	1	5	1	1	0	0	0	99	99	99	99	0		99		99		99	0	1	0	99	1	1	38	38	2	4	4	1	2	3	4	0	0	3	0	12000	12000	0	0	0	0	0	2	2	1
3	1	749	1	5	1	1			0	99	99	99	99	0		99		99		99	0	1	0	99	1	0	16	16	1	1	4	1	2	1	4	0	0	3	0			99	99	99	0	0	99	99	99
1	2	1329	2	2	1	1	0	1	0	99	99	99	99	0		99		99		99	1	0	0	99	1	1	31	31	2	4	4	1	4	4	4		0	1	1	36000	36000	1	0	0	0	0	1	1	1
1	1	517	1	5	2	1	1	1	0	99	99	99	99	0		99		99		99	99	99	99	99	0	0	99	26	2	3	99	3	2	5	4		0	3	0			99	99	99	0	0	1	1	1
1	1	1506	1	5	1	1	0	0	0	99	99	99	99	0		99		99		99	0	1	0	99	1	0	19	19	2	1	4	1	3	0	4	0	0	3	0	0	2500	0	0	0	0	0	2	2	1
1	1	2396	1	5	1	1	0	0	0	99	99	99	99	0		99		99		99	1	0	1	0	1	0	21	21	2	2	4	1	3	4	4	0	0	1	1	12000	12000	0	0	0	0	0	2	2	1
3	1	2053	1	5	1	1	0	0	1	99	1	1	1	1	1	1	3	0		0	1	0	1	1	1	1	26	26	2	3	4	1	3	4	4		0	1	1			99	0	0	0	0	2	2	2
1	1	513	1	5	1	1	0	0	0	99	99	99	99	0		99		99		99	0	1	0	99	1	1	38	38	2	4	4	1	3	4	4	0	0	3	0	20000	20000	1	0	1	0	0	1	1	1
2	1	911	1	5	1	1	0	0	0	99	99	99	99	0		99		99		99	1	0	0	1	1	99	20	20	2	2	4	1	3	1	4	0	0	1	1	0	2500	0	0	0	0	0	1	0	1
1	1	741	1	5	1	1	0	0	0	99	99	99	99	0		99		99		99	1	0	0	99	1	0	31	31	2	4	4	1	4	4	4	0	0	2	0	17500	17500	1	0	0	0	0	1	99	1
2	1	934	1	5	1	1	0	0	0	99	99	99	99	0		99		99		99	1	0	1	1	1	1	20	20	2	2	4	1	3	1	4	0	0	1	1			99	0	0	0	0	1	2	1
2	1	385	1	5	2	1	1	0	0	99	99	99	99	0		99		99		99	1	0	0	0	1	1	28	28	2	3	4	1	3	4	4		0	1	1	10000	10000	0	0	0	0	0	2	2	2
3	2	1778	2	3	1	1	0	0	0	99	99	99	99	0		99		99		99	1	0	0	99	1	1	37	37	2	4	1	1	4	2	4		0	5	0	40000	40000	1	0	0	0	0	1	1	1
2	1	665	1	5	1	1	0	0	0	99	99	99	99	0		99		99		99	0	1	0	99	1	0	21	21	2	2	4	1	3	1	4	0	0	3	0			99	0	0	0	0	2	0	1
1	1	109	1	5	1	1	0	0	0	99	99	99	99	0		99		99		99	1	0	0	99	1	1	21	21	2	2	4	1	3	1	4		0	1	1			99	0	0	0	0	1	2	1
2	1	1193	1	5	1	1	0	0	0	99	99	99	99	0		99		99		99	0	1	0	99	1	0	19	19	2	1	4	1	3	1	4	0	0	1	1	0	2500	0	0	0	0	0	0	0	0
1	1	1061	1	5	1	1	0	0	0	99	99	99	99	0		99		99		99	0	1	0	99	1	0	22	22	2	2	4	2	4	1	4	0	0	3	0			99	0	0	0	0	99	0	2
1	2	2085	2	3	1	1	0	0	0	99	99	99	99	0		99		99		99	0	1	0	99	1	0	19	19	2	1	4	1	99	1	99	0	0	5	0			99	0	0	0	0	2	2	0
1	1	2344	1	5	1	1	0	0	0	99	99	99	99	0		99		99		99	0	1	0	99	1	1	20	20	2	2	4	3	3	1	4	0	0	1	1			99	0	0	0	0	2	0	2
1	1	1334	1	5	1	1	0	0	1	99	100	100	100	100		100		1	2	99	1	0	0	0	1	1	99	31	2	4	4	3	1	99	4		0	1	1			99	0	0	0	0	1	1	1
1	1	1764	1	5	2	1	1	0	0	99	99	99	99	0		99		99		99	0	1	0	99	1	1	18	18	2	1	4	1	3	1	4		0	1	1			99	0	0	0	0	2	2	99
2	1	421	3	5	1	1			99	0	99	99	99	0		99		99		99	99	99	99	99	0	99		47	2	4	99	99	99	99	99		0	99	99			99	99	99	99	99	99	99	99
1	1	952	1	5	2	1	1	1	0	99	99	99	99	0		99		99		99	1	0	1	0	1	1	29	29	2	3	4	3	3	4	1	1	1	4	0	15000	15000	1	0	0	0	0	0	0	1
2	1	1600	1	5	1	1	0	0	0	99	99	99	99	0		99		99		99	1	0	0	0	1	0	42	42	2	4	1	1	4	4	4		0	1	1	80000	80000	1	1	0	0	0	2	0	0
1	2	717	2	3	1	1	0	1	0	99	99	99	99	0		99		99		99	1	0	0	99	1	1	39	39	2	4	4	1	4	4	4	0	0	1	1	150000	150000	1	0	0	0	0	2	2	2
1	1	904	1	5	1	1	0	0	0	99	99	99	99	0		99		99		99	1	0	0	99	1	1	21	21	2	2	4	1	3	1	4	0	0	5	0			99	0	0	0	0	2	2	1
2	1	621	1	5	1	1	0	0	0	99	99	99	99	0		99		99		99	0	1	0	99	1	0	23	23	2	2	4	1	4	4	4	0	0	2	0			99	0	0	0	0	2	2	2
2	1	704	1	5	1	1	0	0	0	99	99	99	99	0		99		99		99	0	1	0	99	1	1	32	32	2	4	4	1	3	3	4		0	1	1			99	0	0	0	0	2	2	1
1	1	2422	1	5	2	1	1	0	1	99	100	100	100	100		100		1	2	99	99	99	99	99	1	0	99	36	2	4	99	1	2	5	4		0	3	0			99	99	0	0	0	1	1	99
1	2	81	2	3	1	1	0	0	0	99	99	99	99	0		99		99		99	1	0	0	99	0	1	33	33	2	4	4	1	4	3	4		0	1	1	25000	25000	1	0	0	0	0	2	2	1
1	1	2276	1	5	2	1	1	0	0	99	99	99	99	0		99		99		99	1	0	0	99	1	0	20	20	2	2	4	1	3	4	4	0	0	1	1	15000	15000	1	0	0	0	0	0	2	1
1	1	241	1	5	1	1	0	0	0	99	99	99	99	0		99		99		99	1	0	0	0	1	1	26	26	2	3	4	99	4	4	4		0	3	0			99	0	0	0	0	99	99	99
1	1	369	1	5	1	1	0	0	0	99	99	99	99	0		99		99		99	1	0	0	0	1	0	26	26	2	3	4	99	4	4	4		0	2	0			99	0	0	0	0	1	1	1
2	1	926	1	5	1	1	0	0	0	99	99	99	99	0		99		99		99	1	0	0	0	1	0	36	36	2	4	4	1	3	4	4	0	0	2	0			99	0	0	0	0	2	2	2
1	2	1519	2	3	1	1	0	0	0	99	99	99	99	0		99		99		99	1	0	0	99	1	1	33	33	2	4	4	1	4	3	4	0	0	3	0	50000	50000	1	0	0	0	0	2	2	1
3	1	154	1	5	2	1	1	1	0	99	99	99	99	0		99		99		99	1	0	0	0	1	0	31	31	2	4	3	1	1	5	4		0	1	1	8000	8000	0	0	0	0	0	1	1	0
2	1	919	1	5	1	1	0	0	0	99	99	99	99	0		99		99		99	0	1	0	99	1	99	20	20	2	2	3	1	1	1	4		0	1	1			99	0	0	0	0	0	1	0
1	1	843	1	5	2	1	1	0	0	99	99	99	99	0		99		99		99	1	0	0	0	1	99	99	17	1	1	4	2	2	5	4		0	3	0			99	0	0	0	0	1	1	1
2	1	1662	1	5	1	1	0	0	0	99	99	99	99	0		99		99		99	1	0	1	1	1	0	22	22	2	2	4	1	3	1	4	0	0	3	0	5000	5000	0	0	0	0	0	1	2	1
1	2	192	2	3	1	1	0	0	0	99	99	99	99	0		99		99		99	1	0	1	0	0	1	99	32	2	4	4	1	4	99	4		0	1	1			99	0	0	0	0	2	2	2
1	2	1595	2	2	2	1	1		0	99	99	99	99	0		99		99		99	1	0	0	1	1	0	19	19	2	1	4	1	3	1	99		0	2	0			99	0	0	0	0	1	1	1
2	2	2483	2	2	1	1	0	0	0	99	99	99	99	0		99		99		99	1	0	0	99	0	1	56	56	2	4	4	3	3	3	4	0	0	1	1	24000	24000	1	0	0	0	0	2	2	2
1	2	2371	2	3	1	1	0	0	1	99	100	100	100	100		100		1	2	99	0	1	0	99	0	1	20	20	2	2	3	1	2	4	4	0	0	2	0	10000	10000	0	0	0	0	0	1	1	1
1	1	667	1	5	2	1	1	0	0	99	99	99	99	0		99		99		99	1	0	0	99	1	0	35	35	2	4	4	1	99	3	4		0	1	1			99	99	0	0	0	1	1	1
1	1	599	1	5	1	1	0	0	1	99	1	1	1	1	2	1	2	0		0	99	99	99	99	1	1	23	23	2	2	4	1	3	1	4		0	2	0	13000	13000	0	99	99	99	99	1	1	1
2	2	2042	2	1	1	1	0	0	0	99	99	99	99	0		99		99		99	0	1	0	99	0	99	20	20	2	2	99	1	3	1	4		0	2	0			99	99	99	99	99	1	1	1
1	2	2270	2	3	1	1	0	0	0	99	99	99	99	0		99		99		99	1	0	0	1	1	1	41	41	2	4	4	1	4	4	4		0	3	0			99	0	0	0	0	99	99	0
2	1	875	1	5	1	1	0	0	0	99	99	99	99	0		99		99		99	1	0	0	0	1	1	38	38	2	4	4	1	99	5	4		0	99	99			99	0	0	0	0	1	1	1
2	1	1199	1	5	1	1			0	99	99	99	99	0		99		99		99	1	0	1	0	1	1	24	24	2	2	3	2	4	4	4	0	0	4	0			99	0	0	0	0	0	0	2
1	1	2376	1	5	2	1	1	0	0	99	99	99	99	0		99		99		99	1	0	0	0	1	0	99	35	2	4	4	2	3	5	4		0	1	1			99	0	0	0	0	1	1	1
2	1	2194	1	5	1	1	0	0	0	99	99	99	99	0		99		99		99	1	0	1	0	0	1	24	24	2	2	4	1	2	3	4	0	0	5	0			99	0	0	0	0	2	2	1
1	2	164	2	3	1	1	0	0	0	99	99	99	99	0		99		99		99	1	0	0	99	1	1	30	30	2	4	4	1	4	4	4	0	0	1	1			99	0	0	0	0	2	2	1
1	1	313	1	5	1	1	0	0	0	99	99	99	99	0		99		99		99	1	0	0	99	0	0	33	33	2	4	4	3	3	3	4		0	3	0			99	0	0	0	0	1	1	1
1	1	469	1	5	1	1	0	0	0	99	99	99	99	0		99		99		99	1	0	0	1	1	0	99	38	2	4	4	2	1	4	1	2	1	4	0	15000	15000	1	99	0	0	0	1	1	1
1	1	1632	1	5	1	1	0	0	0	99	99	99	99	0		99		99		99	0	1	0	99	1	1	99	17	1	1	99	2	2	4	4		0	4	0	15000	15000	1	0	0	0	0	1	1	1
1	2	209	3	5	1	1	0	0	99	0	99	99	99	0		99		99		99	0	1	0	99	1	1	26	26	2	3	99	99	4	4	4		0	3	0			99	0	0	0	99	1	1	1
2	1	1049	1	5	1	1	0	0	0	99	99	99	99	0		99		99		99	1	0	1	1	1	1	22	22	2	2	4	1	99	1	4		0	1	1			99	0	0	0	0	2	2	0
3	1	829	1	5	1	1	0	0	0	99	99	99	99	0		99		99		99	1	0	0	99	0	1	47	47	2	4	4	3	2	4	1	1	1	3	0	20000	20000	1	0	0	0	0	0	0	0
1	1	457	1	5	1	1	0	0	0	99	99	99	99	0		99		99		99	0	1	0	99	1	0	28	28	2	3	4	1	3	4	4	0	0	1	1			99	0	0	0	0	2	2	0
2	1	384	1	5	2	1	1		0	99	99	99	99	0		99		99		99	1	0	1	1	1	1	31	31	2	4	4	1	4	2	4	0	0	1	1	20000	20000	1	0	0	0	0	2	2	1
3	1	2037	1	5	1	1			0	99	99	99	99	0		99		99		99	1	0	1	0	0	0	25	25	2	3	99	1	2	4	4		0	2	0			99	99	99	0	99	1	1	1
3	1	1451	1	5	1	1	0	0	1	99	1	1	1	1	1	1	3	0		0	1	0	1	0	1	1	30	30	2	4	4	1	2	5	99		0	2	0	7000	7000	0	0	0	0	0	1	1	1
3	1	1144	1	5	2	1	1	1	0	99	99	99	99	0		99		99		99	1	0	1	0	1	1	19	19	2	1	3	1	2	5	4		0	2	0	13000	13000	0	0	0	0	0	99	99	0
1	1	1480	1	5	1	1	0	0	0	99	99	99	99	0		99		99		99	1	0	1	1	1	1	43	43	2	4	4	1	4	2	4	0	0	1	1	15000	15000	1	0	0	0	0	1	1	1
3	1	1033	1	5	2	1	1	0	0	99	99	99	99	0		99		99		99	1	0	0	0	0	1	29	29	2	3	3	1	2	5	4		0	1	1	12000	12000	0	99	0	0	0	1	0	0
3	1	1250	1	5	2	1	1	1	0	99	99	99	99	0		99		99		99	1	0	1	0	1	0	27	27	2	3	4	1	2	4	4		0	2	0			99	0	0	0	0	1	1	1
2	1	810	1	5	1	1	0	0	0	99	99	99	99	0		99		99		99	1	0	1	1	1	0	19	19	2	1	4	1	3	1	4		0	3	0			99	0	0	0	0	99	0	0
1	1	1699	1	5	2	1	1	1	0	99	99	99	99	0		99		99		99	1	0	1	0	1	99	46	46	2	4	4	2	1	4	1	2	1	1	1	15000	15000	1	0	0	0	0	0	2	1
2	1	758	1	5	1	1	0	0	0	99	99	99	99	0		99		99		99	0	1	0	99	1	99	18	18	2	1	4	2	3	1	99	0	0	3	0			99	0	0	0	0	1	1	1
1	2	662	2	3	1	1	0	0	0	99	99	99	99	0		99		99		99	1	0	0	99	1	1	27	27	2	3	3	3	4	4	4	0	0	1	1			99	1	0	0	0	1	1	1
1	1	1831	1	5	1	1	0	0	0	99	99	99	99	0		99		99		99	1	0	0	0	1	1	26	26	2	3	4	1	4	4	4		0	1	1			99	0	0	0	0	2	2	0
2	1	2084	1	5	1	1	0	0	0	99	99	99	99	0		99		99		99	1	0	0	0	0	1	20	20	2	2	4	1	3	1	4	0	0	2	0			99	0	0	0	0	1	2	2
1	2	1658	2	3	1	1	0	0	0	99	99	99	99	0		99		99		99	1	0	0	99	1	1	30	30	2	4	4	1	4	4	4	0	0	1	1	20000	20000	1	0	0	0	0	0	1	1
3	1	756	1	5	1	1	0	0	0	99	99	99	99	0		99		99		99	0	1	0	99	0	1	34	34	2	4	4	1	2	0	4		0	1	1	10000	10000	0	0	0	0	0	1	1	1
2	1	545	1	5	1	1	0	0	0	99	99	99	99	0		99		99		99	0	1	0	99	1	1	23	23	2	2	4	1	2	99	4		0	3	0			99	0	0	0	0	99	99	2
1	1	2461	1	5	1	1	0	0	0	99	99	99	99	0		99		99		99	1	0	1	99	0	99	23	23	2	2	4	1	4	99	4	0	0	3	0	15000	15000	1	99	99	99	99	1	0	99
2	1	86	1	5	1	1	0	0	0	99	99	99	99	0		99		99		99	1	0	0	99	0	0	17	17	1	1	4	3	2	0	4	0	0	3	0	8200	8200	0	0	0	0	0	0	0	0
3	1	2133	1	5	2	1	1	0	0	99	99	99	99	0		99		99		99	1	0	1	0	1	0	32	32	2	4	4	2	4	5	4	3	1	1	1			99	0	0	0	0	1	1	1
3	1	664	1	5	1	1	0	0	1	99	100	100	100	100		100		1	2	99	1	0	0	1	1	1	21	21	2	2	2	1	3	4	4		0	1	1			99	0	0	0	0	0	0	0
1	1	2442	1	5	2	1	1	0	0	99	99	99	99	0		99		99		99	1	0	0	99	0	1	25	25	2	3	4	3	2	5	4	0	0	5	0	35000	35000	1	0	0	0	0	2	0	2
2	1	1027	1	5	1	1	0	0	0	99	99	99	99	0		99		99		99	1	0	1	0	1	1	22	22	2	2	4	1	3	1	4	0	0	3	0	0	2500	0	0	0	0	0	2	2	1
3	2	1235	2	3	1	1	0	0	0	99	99	99	99	0		99		99		99	1	0	0	0	1	1	27	27	2	3	4	1	4	4	99		0	1	1	25000	25000	1	0	0	0	3	2	2	1
3	1	1716	1	5	1	1	0	0	0	99	99	99	99	0		99		99		99	0	1	0	99	0	0	20	20	2	2	4	1	3	0	4		0	1	1	13000	13000	0	0	0	0	0	1	1	1
1	2	2266	1	5	1	1	0	0	0	99	99	99	99	0		99		99		99	1	0	0	0	1	0	25	25	2	3	4	1	4	4	4	0	0	1	1	15000	15000	1	0	0	0	0	0	0	1
1	1	2029	1	5	1	1	0	0	0	99	99	99	99	0		99		99		99	1	0	0	99	1	1	99	32	2	4	4	1	4	4	4		0	3	0	16000	16000	1	0	0	0	0	1	1	1
1	1	2423	1	5	2	1	1	0	0	99	99	99	99	0		99		99		99	1	0	0	1	1	1	33	33	2	4	99	3	2	4	99		0	99	99			99	0	0	0	0	1	1	99
2	1	1516	1	5	1	1	0	0	0	99	99	99	99	0		99		99		99	1	0	1	0	1	1	20	20	2	2	4	1	3	1	4		0	1	1			99	0	0	0	0	1	1	1
3	1	669	1	5	2	1	1	0	1	99	100	100	100	100		100		1	2	99	1	0	1	0	1	1	26	26	2	3	3	3	1	4	4		0	2	0	7000	7000	0	0	0	0	0	1	1	1
1	1	2369	1	5	2	1	1	0	0	99	99	99	99	0		99		99		99	1	0	1	0	1	0	25	25	2	3	4	3	2	5	1	0	0	4	0	20000	20000	1	0	0	0	0	0	1	2
2	1	1799	3	5	1	1			99	0	99	99	99	0		99		99		99	99	99	99	99	0	99		48	2	4	99	99	99	99	99		0	99	99			99	99	99	99	99	99	99	99
3	1	1381	1	5	2	1	1	0	1	99	1	1	1	1	1	1	3	0		0	1	0	0	0	1	1	38	38	2	4	4	1	3	99	4		0	1	1	15000	15000	1	0	0	0	0	2	2	1
1	1	1455	1	5	2	1	1	0	0	99	99	99	99	0		99		99		99	1	0	0	99	1	0	30	30	2	4	3	1	3	4	1	1	1	1	1	25000	25000	1	0	0	0	0	1	1	1
1	1	729	1	5	2	1	1	1	1	99	1	1	1	1	1	1	2	0		0	1	0	0	0	1	0	24	24	2	2	4	1	2	5	4		0	2	0	20000	20000	1	0	0	0	0	2	2	1
3	1	1738	1	5	1	1		0	0	99	99	99	99	0		99		99		99	1	0	1	0	1	0	35	35	2	4	4	99	2	4	4	2	1	1	1			99	0	0	97	97	2	2	1
2	1	127	1	5	1	1	0	0	0	99	99	99	99	0		99		99		99	0	1	0	99	1	1	28	28	2	3	4	3	2	4	4	0	0	5	0	9000	9000	0	0	0	0	0	2	2	0
3	1	170	1	5	1	1	0	0	0	99	99	99	99	0		99		99		99	1	0	0	99	1	0	56	56	2	4	4	1	3	4	4	0	0	1	1	40000	40000	1	0	0	0	0	0	0	2
1	1	1953	1	5	2	1	1	1	1	99	100	100	100	100		100		1	2	99	1	0	1	1	1	0	43	43	2	4	4	1	1	4	4		0	1	1	15000	15000	1	99	99	0	0	1	1	1
2	1	11	1	5	1	1	0	0	0	99	99	99	99	0		99		99		99	0	1	0	99	0	0	18	18	2	1	4	1	3	1	4	0	0	3	0			99	0	0	0	0	2	2	1
2	1	686	1	5	2	1	1	1	0	99	99	99	99	0		99		99		99	0	1	0	99	1	1	25	25	2	3	4	1	1	0	4		0	2	0	8000	8000	0	0	0	0	0	1	1	1
3	1	1431	1	5	1	1	0	0	0	99	99	99	99	0		99		99		99	1	0	0	99	1	1	21	21	2	2	99	1	3	4	4		0	1	1			99	0	0	0	0	2	2	1
1	1	294	1	5	1	1	0	0	0	99	99	99	99	0		99		99		99	0	1	0	99	1	1	19	19	2	1	4	3	3	1	4	0	0	3	0	4000	4000	0	0	0	0	0	1	2	1
2	1	2222	1	5	1	1	0	0	0	99	99	99	99	0		99		99		99	0	1	0	99	1	1	18	18	2	1	4	3	2	1	4	0	0	3	0			99	0	0	0	0	0	1	0
1	2	1347	2	3	1	1	0	0	0	99	99	99	99	0		99		99		99	0	1	0	99	1	99	15	15	1	1	4	1	99	1	4	0	0	3	0	0	2500	0	99	99	99	99	2	0	2
2	1	1369	1	5	1	1	0	0	0	99	99	99	99	0		99		99		99	1	0	0	99	1	0	21	21	2	2	4	1	3	1	4	0	0	5	0	6000	6000	0	0	0	0	0	0	2	0
2	1	1966	1	5	1	1	0	0	0	99	99	99	99	0		99		99		99	1	0	0	0	0	0	20	20	2	2	3	3	3	1	4		0	1	1			99	99	0	0	0	0	1	0
3	2	1767	2	3	1	1	0	0	0	99	99	99	99	0		99		99		99	0	1	0	99	1	0	20	20	2	2	4	1	2	4	4		0	3	0			99	0	0	0	0	1	1	1
1	1	1990	1	5	1	1	0	0	0	99	99	99	99	0		99		99		99	0	1	0	99	1	1	21	21	2	2	4	1	3	1	4	0	0	1	1			99	0	0	0	0	2	2	0
1	2	644	2	3	1	1	0	0	0	99	99	99	99	0		99		99		99	1	0	1	1	1	1	42	42	2	4	4	1	4	4	4	0	0	3	0	120000	120000	1	0	0	0	3	2	2	1
1	1	2372	1	5	1	1	0	0	1	99	1	1	1	1	1	100		1	3	0	0	1	0	99	1	1	39	39	2	4	4	1	1	4	99	0	0	5	0			99	0	0	0	0	0	99	99
3	1	2302	1	5	1	1			0	99	99	99	99	0		99		99		99	99	99	99	99	0	1	40	40	2	4	99	1	2	5	4		0	1	1			99	99	99	99	99	1	1	1
2	1	1583	1	5	2	1	1	0	0	99	99	99	99	0		99		99		99	1	0	1	0	1	0	17	17	1	1	4	3	2	1	99		0	3	0	0	2500	0	0	0	0	0	0	0	0
2	1	2330	1	5	1	1	0	0	0	99	99	99	99	0		99		99		99	1	0	0	99	1	1	20	20	2	2	4	1	3	1	4	0	0	1	1	10000	10000	0	0	0	0	0	2	2	2
1	1	1569	1	5	1	1			1	99	1	1	1	1	1	1	2	0		0	1	0	0	0	1	1	18	18	2	1	3	1	3	1	99		0	2	0			99	0	0	0	0	1	99	1
2	1	1897	1	5	1	1	0	0	0	99	99	99	99	0		99		99		99	1	0	0	0	1	1	36	36	2	4	4	1	4	4	4		0	1	1			99	0	0	0	0	2	2	1
3	1	1588	1	5	1	1			0	99	99	99	99	0		99		99		99	0	1	0	99	0	99	28	28	2	3	4	3	2	4	4		0	3	0			99	99	99	0	0	1	1	99
1	2	561	2	2	1	1	0	0	0	99	99	99	99	0		99		99		99	1	0	1	1	0	0	20	20	2	2	1	1	4	1	4	0	0	2	0			99	0	0	0	0	2	2	2
2	1	471	1	5	1	1	0	0	0	99	99	99	99	0		99		99		99	1	0	1	1	1	1	22	22	2	2	4	1	4	2	4	0	0	3	0	15000	15000	1	0	0	0	0	1	1	1
2	2	606	2	1	2	1	1	1	0	99	99	99	99	0		99		99		99	1	0	1	1	1	0	25	25	2	3	3	1	4	3	4	0	0	3	0			99	0	0	0	0	1	1	1
2	1	1375	1	5	1	1	0	0	0	99	99	99	99	0		99		99		99	0	1	0	99	0	0	19	19	2	1	4	3	3	1	4	0	0	2	0			99	0	0	0	0	0	0	0
2	1	1522	1	5	1	1	0	0	0	99	99	99	99	0		99		99		99	1	0	0	99	1	0	27	27	2	3	4	3	2	4	4	0	0	3	0			99	0	0	0	0	0	2	2
3	2	348	2	3	1	1	0	0	1	99	1	1	1	1	1	1	2	0		0	1	0	0	99	1	0	22	22	2	2	3	1	3	4	4		0	3	0			99	0	0	0	0	1	1	0
1	1	1042	1	5	2	1	1	1	0	99	99	99	99	0		99		99		99	1	0	1	0	1	1	22	22	2	2	3	2	0	4	1	1	1	4	0	10000	10000	0	0	0	0	0	1	1	1
2	1	683	1	5	1	1	0	0	0	99	99	99	99	0		99		99		99	0	1	0	99	1	1	23	23	2	2	1	1	4	0	4	0	0	3	0			99	0	0	0	0	1	1	1
1	2	222	2	3	1	1	0	0	0	99	99	99	99	0		99		99		99	0	1	0	99	1	0	32	32	2	4	4	1	4	4	4	0	0	1	1			99	0	0	0	0	2	2	0
3	2	1570	2	3	1	1	0	0	0	99	99	99	99	0		99		99		99	1	0	1	1	1	1	29	29	2	3	4	1	4	4	4		0	5	0	30000	30000	1	0	0	0	0	0	1	0
2	1	1768	1	5	1	1	0	0	0	99	99	99	99	0		99		99		99	0	1	0	99	0	1	20	20	2	2	4	1	3	1	99		0	2	0			99	0	0	0	0	1	1	1
1	1	954	1	5	1	1	0	0	1	99	100	100	100	100		100		1	2	99	0	1	0	99	1	1	22	22	2	2	4	1	3	1	4	0	0	1	1			99	0	0	0	0	2	2	0
1	1	922	1	5	1	1	0	0	0	99	99	99	99	0		99		99		99	1	0	0	99	1	1	36	36	2	4	4	1	4	3	4	0	0	1	1	0	2500	0	0	0	0	0	2	2	1
2	1	1125	1	5	1	1	0	0	0	99	99	99	99	0		99		99		99	1	0	0	0	1	0	35	35	2	4	4	1	4	4	4	0	0	3	0	25000	25000	1	0	0	0	0	2	2	0
1	1	248	1	5	1	1	0	0	0	99	99	99	99	0		99		99		99	1	0	0	99	1	0	28	28	2	3	4	3	4	3	4	0	0	3	0			99	0	0	0	0	0	0	1
1	2	670	2	3	1	1	0	0	0	99	99	99	99	0		99		99		99	1	0	0	0	1	1	99	24	2	2	99	1	99	99	99	0	0	5	0			99	0	0	0	0	0	0	1
3	1	2298	1	5	1	1			0	99	99	99	99	0		99		99		99	1	0	1	0	0	1	99	38	2	4	99	1	99	4	4		0	3	0			99	0	0	0	0	1	99	1
2	2	2252	2	3	1	1			1	99	1	1	1	1	1	1	3	0		0	0	1	0	99	1	99	24	24	2	2	4	1	4	4	4		0	3	0	10000	10000	0	0	0	0	0	99	99	99
2	1	1689	1	5	1	1	0	0	0	99	99	99	99	0		99		99		99	0	1	0	99	0	0	18	18	2	1	3	1	3	1	4		0	1	1			99	99	0	97	97	2	2	1
2	1	1587	1	5	1	1			0	99	99	99	99	0		99		99		99	0	1	0	99	0	99	20	20	2	2	99	1	3	1	4		0	3	0			99	0	0	0	0	0	2	0
3	2	937	2	3	1	1	0	0	0	99	99	99	99	0		99		99		99	1	0	1	99	1	0	21	21	2	2	4	1	3	1	99		0	5	0			99	0	0	0	0	1	1	1
2	1	570	1	5	1	1	0	0	1	99	100	100	100	100		100		1	2	99	0	1	0	99	0	99	21	21	2	2	4	1	3	1	4	0	0	1	1	0	2500	0	99	99	99	99	2	2	2
2	1	1002	1	5	1	1	0	0	0	99	99	99	99	0		99		99		99	1	0	1	0	0	99	19	19	2	1	4	1	3	1	4		0	99	99			99	0	0	0	0	99	2	99
2	1	1533	1	5	1	1	0	0	0	99	99	99	99	0		99		99		99	0	1	0	99	0	99	20	20	2	2	4	1	4	1	99		0	1	1			99	99	99	99	99	1	1	1
3	1	2119	1	5	1	1			0	99	99	99	99	0		99		99		99	0	1	0	99	0	99	19	19	2	1	3	99	2	4	4	0	0	3	0	6000	6000	0	99	99	99	99	1	0	1
1	1	1894	1	5	2	1	1	0	0	99	99	99	99	0		99		99		99	1	0	0	0	1	0	30	30	2	4	4	1	3	5	4	0	0	1	1	9000	9000	0	1	0	3	3	1	1	1
1	1	1759	1	5	1	1	0	0	0	99	99	99	99	0		99		99		99	1	0	1	1	1	1	22	22	2	2	4	3	2	4	3	1	1	3	0	11000	11000	0	0	0	0	0	1	1	1
1	1	455	1	5	1	1			1	99	100	100	100	100		100		1	2	99	0	1	0	99	0	99	26	26	2	3	99	1	2	4	4		0	1	1			99	99	99	0	0	1	1	1
1	1	1396	1	5	1	1			0	99	99	99	99	0		99		99		99	1	0	1	1	0	0	37	37	2	4	99	1	2	3	99		0	5	0			99	99	99	99	99	1	0	0
3	1	184	1	5	2	1	1	0	0	99	99	99	99	0		99		99		99	99	99	99	99	1	0	27	27	2	3	4	3	2	4	4		0	2	0	15000	15000	1	0	0	0	0	1	1	1
1	2	1891	1	5	1	1			0	99	99	99	99	0		99		99		99	99	99	99	99	1	0	39	39	2	4	3	1	4	3	4	0	0	1	1			99	0	0	0	0	1	99	99
1	2	1484	2	3	1	1	0	1	0	99	99	99	99	0		99		99		99	1	0	1	0	1	1	29	29	2	3	4	1	4	1	4		0	1	1			99	0	0	0	0	2	2	1
2	1	794	1	5	1	1	0	0	0	99	99	99	99	0		99		99		99	1	0	0	0	1	1	19	19	2	1	4	1	3	1	4	0	0	2	0			99	0	0	0	0	99	0	0
2	2	364	2	1	1	1	0	0	0	99	99	99	99	0		99		99		99	1	0	1	1	1	0	29	29	2	3	4	1	4	4	4		0	1	1			99	0	0	0	0	1	1	1
3	1	1940	1	5	2	1	1	0	0	99	99	99	99	0		99		99		99	1	0	0	0	1	1	29	29	2	3	4	3	1	99	4		0	2	0			99	0	0	0	0	99	99	1
3	1	2417	1	5	2	1	1	1	0	99	99	99	99	0		99		99		99	1	0	1	1	1	1	36	36	2	4	4	1	3	4	4		0	3	0			99	0	0	0	0	1	1	1
1	2	1509	2	3	1	1	0	1	0	99	99	99	99	0		99		99		99	1	0	0	99	1	1	34	34	2	4	4	1	4	3	4		0	1	1			99	0	0	0	0	1	1	1
2	1	2224	1	5	1	1	0	0	0	99	99	99	99	0		99		99		99	1	0	0	0	1	1	31	31	2	4	99	1	4	3	4		0	1	1	30000	30000	1	0	0	0	0	2	2	1
1	1	1376	1	5	1	1	0	0	0	99	99	99	99	0		99		99		99	0	1	0	99	0	1	23	23	2	2	4	1	3	4	4		0	3	0	20000	20000	1	0	0	0	0	0	0	0
1	1	1877	1	5	1	1	0	0	2	99	100	100	100	100		100		1	2	99	1	0	1	1	1	1	22	22	2	2	4	1	4	4	4	0	0	3	0			99	0	0	0	0	1	2	1
3	1	1860	1	5	2	1	1	0	0	99	99	99	99	0		99		99		99	1	0	0	1	1	1	24	24	2	2	3	3	3	5	4		0	2	0			99	0	0	0	0	1	1	1
1	1	1127	1	5	1	1	0	0	0	99	99	99	99	0		99		99		99	1	0	0	99	1	1	23	23	2	2	4	1	3	0	4	0	0	2	0	0	2500	0	0	0	0	0	2	2	1
2	1	529	1	5	1	1	0	0	0	99	99	99	99	0		99		99		99	1	0	0	99	0	1	20	20	2	2	4	1	3	1	4	0	0	1	1			99	0	0	0	0	0	0	0
2	1	1796	1	5	1	1	0	0	0	99	99	99	99	0		99		99		99	0	1	0	99	1	0	21	21	2	2	3	1	3	1	4	0	0	1	1			99	0	0	0	0	2	2	0
1	1	2367	1	5	1	1	0	0	0	99	99	99	99	0		99		99		99	1	0	0	0	1	0	22	22	2	2	4	3	4	3	4		0	1	1			99	0	0	0	0	1	2	1
3	1	2093	1	5	2	1	1	0	0	99	99	99	99	0		99		99		99	1	0	0	1	0	0	29	29	2	3	4	3	2	5	4		0	2	0	10000	10000	0	0	0	99	99	1	1	1
1	1	1428	1	5	1	1	0	0	0	99	99	99	99	0		99		99		99	1	0	0	99	1	0	99	40	2	4	4	1	2	99	4		0	5	0			99	0	0	0	0	1	1	1
1	1	512	1	5	1	1	0	1	0	99	99	99	99	0		99		99		99	1	0	0	0	1	1	99	29	2	3	4	1	4	99	4		0	3	0	20000	20000	1	0	0	0	0	1	1	1
1	1	1355	2	3	1	1	0	0	0	99	99	99	99	0		99		99		99	1	0	1	1	1	1	42	42	2	4	4	1	4	3	4		0	5	0			99	0	0	0	0	0	1	1
1	1	2002	1	5	1	1	0	0	0	99	99	99	99	0		99		99		99	0	1	0	99	1	0	35	35	2	4	4	3	1	0	99	0	0	3	0	5000	5000	0	0	0	0	0	1	1	1
3	1	1223	1	5	2	1	1	1	0	99	99	99	99	0		99		99		99	1	0	0	0	1	1	24	24	2	2	2	1	4	4	4		0	1	1			99	0	0	0	0	2	2	1
2	1	1556	1	5	1	1	0	0	0	99	99	99	99	0		99		99		99	1	0	0	99	1	1	31	31	2	4	4	1	4	4	4	0	0	1	1	10000	10000	0	0	0	0	0	2	2	0
1	2	1540	1	5	1	1		0	0	99	99	99	99	0		99		99		99	1	0	0	1	0	0	24	24	2	2	4	3	2	4	99	2	1	5	0	17000	17000	1	1	1	1	1	0	0	0
2	1	1932	1	5	1	1	0	0	0	99	99	99	99	0		99		99		99	0	1	0	99	1	1	18	18	2	1	3	1	3	1	4		0	2	0			99	0	0	0	0	1	1	1
2	1	2314	1	5	1	1			0	99	99	99	99	0		99		99		99	1	0	0	0	1	1	26	26	2	3	4	2	4	4	4	0	0	3	0	12000	12000	0	0	0	0	0	0	0	2
1	2	1924	2	3	1	1	0	0	0	99	99	99	99	0		99		99		99	1	0	1	0	1	0	17	17	1	1	4	1	3	1	4		0	3	0			99	0	0	0	0	2	2	1
2	1	270	1	5	1	1	0	0	0	99	99	99	99	0		99		99		99	1	0	0	0	1	1	42	42	2	4	4	1	2	4	4	0	0	3	0	20000	20000	1	0	0	0	0	2	2	2
3	1	1605	1	5	2	1	1	1	0	99	99	99	99	0		99		99		99	1	0	0	0	1	1	25	25	2	3	4	1	2	4	4		0	2	0	10000	10000	0	0	0	0	0	2	2	1
2	1	1731	1	5	1	1			0	99	99	99	99	0		99		99		99	99	99	99	99	0	99		20	2	2	99	99	99	99	99		0	99	99			99	99	99	99	99	99	99	99
1	1	1031	1	5	2	1	1	1	0	99	99	99	99	0		99		99		99	99	99	99	1	0	99	30	30	2	4	4	1	4	4	4	0	0	5	0	22000	22000	1	99	99	0	0	1	1	1
1	1	428	1	5	2	1	1	1	0	99	99	99	99	0		99		99		99	0	1	0	99	1	1	26	26	2	3	3	3	2	5	4	0	0	1	1	20000	20000	1	0	0	0	0	0	99	1
1	1	1515	1	5	1	1	0	0	0	99	99	99	99	0		99		99		99	1	0	0	0	1	0	40	40	2	4	4	1	1	0	4	0	0	5	0	10000	10000	0	0	0	0	0	2	2	0
1	1	167	1	5	1	1	0	0	0	99	99	99	99	0		99		99		99	0	1	0	99	1	1	99	37	2	4	4	1	3	99	99		0	5	0			99	0	0	0	0	1	1	1
2	1	920	1	5	1	1	0	0	0	99	99	99	99	0		99		99		99	0	1	0	99	1	1	20	20	2	2	4	1	4	1	4	0	0	3	0	4000	4000	0	0	0	0	0	0	0	0
2	1	2446	1	5	1	1	0	0	0	99	99	99	99	0		99		99		99	1	0	1	1	0	1	21	21	2	2	4	1	4	1	4	0	0	1	1	0	2500	0	0	0	0	0	0	1	0
1	2	475	2	3	1	1	0	0	0	99	99	99	99	0		99		99		99	1	0	1	99	1	1	27	27	2	3	4	1	4	4	99		0	5	0	15000	15000	1	0	0	0	0	0	2	0
1	2	1911	2	3	1	1	0	0	0	99	99	99	99	0		99		99		99	1	0	0	1	1	1	20	20	2	2	3	1	4	1	4	0	0	3	0			99	0	0	0	0	2	2	1
2	1	1018	1	5	1	1	0	0	0	99	99	99	99	0		99		99		99	1	0	0	99	1	1	28	28	2	3	4	1	99	4	4		0	3	0	25000	25000	1	0	0	0	0	2	2	1
1	1	1074	1	5	1	1	0	0	0	99	99	99	99	0		99		99		99	0	1	0	99	1	1	20	20	2	2	4	1	3	1	4		0	5	0			99	0	1	0	0	2	2	1
1	1	1532	1	5	1	1	0	0	0	99	99	99	99	0		99		99		99	1	0	1	0	1	1	18	18	2	1	4	1	3	1	4		0	3	0			99	0	1	0	0	99	2	0
1	2	2043	1	5	1	1			0	99	99	99	99	0		99		99		99	99	99	99	99	1	0	25	25	2	3	3	1	3	3	4	0	0	1	1			99	0	0	0	0	1	1	99
3	1	372	1	5	1	1			0	99	99	99	99	0		99		99		99	1	0	1	1	1	99	25	25	2	3	4	3	2	4	4		0	3	0			99	0	0	0	0	1	1	1
1	1	1259	1	5	2	1	1	0	0	99	99	99	99	0		99		99		99	1	0	0	99	1	0	37	37	2	4	4	1	3	4	4	0	0	1	1	12000	12000	0	0	0	0	3	2	2	1
3	1	1168	1	5	2	1	1	0	0	99	99	99	99	0		99		99		99	1	0	0	0	1	0	34	34	2	4	4	3	2	4	4		0	1	1	15000	15000	1	0	0	0	0	0	1	1
3	2	930	2	3	1	1	0	0	0	99	99	99	99	0		99		99		99	1	0	0	99	1	0	31	31	2	4	3	1	4	4	4		0	1	1	30000	30000	1	0	0	0	0	2	2	0
3	1	939	1	5	2	1	1	1	0	99	99	99	99	0		99		99		99	1	0	0	0	1	1	39	39	2	4	4	1	3	4	4		0	3	0	8000	8000	0	1	0	0	0	2	2	1
1	1	1142	1	5	2	1	1	1	0	99	99	99	99	0		99		99		99	1	0	1	1	1	1	29	29	2	3	4	1	3	4	4		0	1	1	25000	25000	1	0	0	0	0	1	1	1
2	1	707	1	5	1	1	0	0	0	99	99	99	99	0		99		99		99	1	0	0	99	1	1	21	21	2	2	4	1	3	1	4	0	0	2	0	7000	7000	0	0	0	0	0	2	2	0
2	2	2385	2	2	1	1			0	99	99	99	99	0		99		99		99	1	0	1	99	1	1	17	17	1	1	4	1	2	1	4		0	3	0			99	0	0	0	0	1	1	99
2	1	1258	1	5	1	1	0	0	0	99	99	99	99	0		99		99		99	0	1	0	99	1	1	21	21	2	2	4	1	3	1	4	0	0	3	0	0	2500	0	0	0	0	0	2	2	1
2	1	1211	1	5	1	1	0	0	0	99	99	99	99	0		99		99		99	1	0	0	0	1	0	19	19	2	1	4	1	3	1	4	0	0	2	0	5000	5000	0	0	0	0	0	1	1	1
2	1	1810	1	5	1	1	0	0	0	99	99	99	99	0		99		99		99	0	1	0	99	1	0	18	18	2	1	3	1	3	1	4		0	1	1			99	0	0	0	0	2	2	1
2	1	483	1	5	1	1	0	0	0	99	99	99	99	0		99		99		99	1	0	0	0	1	1	26	26	2	3	4	1	3	1	4		0	3	0	20000	20000	1	0	0	0	0	2	2	1
3	1	658	1	5	1	1	0	0	0	99	99	99	99	0		99		99		99	0	1	0	99	0	1	24	24	2	2	4	1	2	4	4		0	1	1	10000	10000	0	0	0	0	0	1	1	1
1	2	1931	2	3	1	1	0	0	0	99	99	99	99	0		99		99		99	0	1	0	99	1	0	20	20	2	2	4	1	3	1	4		0	2	0			99	0	0	0	0	0	0	0
2	1	751	1	5	1	1	0	0	0	99	99	99	99	0		99		99		99	0	1	0	99	0	99	19	19	2	1	4	1	3	1	4	0	0	1	1			99	99	0	0	0	2	99	99
1	1	979	1	5	1	1	0		0	99	99	99	99	0		99		99		99	1	0	1	0	1	0	31	31	2	4	4	1	99	2	4		0	3	0			99	0	0	0	0	1	1	1
1	2	705	2	3	1	1		0	0	99	99	99	99	0		99		99		99	99	99	99	99	1	1	25	25	2	3	99	3	3	3	4	0	0	3	0	13000	13000	0	0	0	0	0	1	1	1
1	1	1975	1	5	1	1	0	0	0	99	99	99	99	0		99		99		99	1	0	0	99	1	1	30	30	2	4	2	1	4	5	4		0	1	1			99	0	0	0	2	2	1	1
1	1	41	1	5	1	1			0	99	99	99	99	0		99		99		99	99	99	99	1	0	99	25	25	2	3	99	1	3	5	4		0	2	0			99	99	99	99	99	99	1	1
1	2	89	1	5	1	1	0	0	0	99	99	99	99	0		99		99		99	0	1	0	99	1	0	23	23	2	2	4	1	2	4	4	0	0	3	0			99	0	0	0	0	2	2	0
2	1	947	1	5	2	1	1	1	0	99	99	99	99	0		99		99		99	0	1	0	99	1	1	16	16	1	1	4	1	1	4	4	0	0	3	0	10000	10000	0	0	0	0	0	1	0	1
2	2	2023	1	5	1	1	0	1	0	99	99	99	99	0		99		99		99	1	0	1	1	1	0	41	41	2	4	4	1	99	3	4		0	3	0			99	0	0	2	0	2	2	0
2	1	554	1	5	1	1	0	0	0	99	99	99	99	0		99		99		99	1	0	1	0	1	1	18	18	2	1	2	1	3	1	4	0	0	2	0			99	0	0	0	0	1	2	2
1	2	1887	1	5	1	1	0	0	1	99	100	100	100	100		100		1	2	99	1	0	0	99	1	0	30	30	2	4	4	1	4	4	99		0	5	0	20000	20000	1	0	0	0	0	1	1	1
3	1	2359	1	5	1	1	0	0	0	99	99	99	99	0		99		99		99	0	1	0	99	1	1	17	17	1	1	3	1	2	4	99		0	3	0	6000	6000	0	0	1	0	0	0	0	0
2	2	2210	2	1	1	1	0	0	0	99	99	99	99	0		99		99		99	1	0	0	0	1	99	35	35	2	4	4	1	4	3	4	0	0	3	0			99	0	0	0	0	2	2	0
1	1	2245	1	5	1	1	0	0	0	99	99	99	99	0		99		99		99	0	1	0	99	1	0	23	23	2	2	1	1	2	0	4	0	0	2	0	0	2500	0	0	0	0	0	1	1	1
2	2	1457	1	5	1	1	0	0	0	99	99	99	99	0		99		99		99	1	0	0	99	1	1	22	22	2	2	4	1	3	1	4	0	0	3	0			99	0	0	0	0	0	0	0
1	1	2451	1	5	2	1	1	1	0	99	99	99	99	0		99		99		99	1	0	1	99	1	0	99	25	2	3	3	3	2	5	4		0	3	0			99	0	0	0	0	1	1	1
2	1	1085	1	5	1	1	0	0	0	99	99	99	99	0		99		99		99	1	0	0	99	1	1	25	25	2	3	4	1	3	4	4		0	3	0	9500	9500	0	0	0	0	0	1	0	0
3	1	58	1	5	2	1	1		0	99	99	99	99	0		99		99		99	1	0	1	1	1	0	37	37	2	4	4	1	3	5	4		0	1	1	10000	10000	0	0	0	3	0	99	99	99
1	2	747	1	5	1	1	0	0	0	99	99	99	99	0		99		99		99	1	0	1	0	1	0	21	21	2	2	4	1	2	0	4	0	0	1	1	0	2500	0	0	0	0	0	0	0	0
1	2	725	2	1	1	1	0	0	0	99	99	99	99	0		99		99		99	99	99	99	99	1	1	30	30	2	4	4	1	4	3	4		0	1	1			99	0	0	0	0	1	1	1
2	1	773	1	5	1	1	0	0	0	99	99	99	99	0		99		99		99	0	1	0	99	1	1	54	54	2	4	4	1	4	3	4	0	0	1	1	10000	10000	0	0	0	0	0	2	2	0
2	1	1202	1	5	1	1	0	0	0	99	99	99	99	0		99		99		99	0	1	0	99	1	0	23	23	2	2	4	3	2	4	4	0	0	2	0	12000	12000	0	0	0	0	0	2	0	2
3	1	268	1	5	1	1		0	0	99	99	99	99	0		99		99		99	1	0	0	99	1	1	37	37	2	4	4	1	3	3	4	0	0	5	0			99	99	99	0	0	1	99	0
1	1	2187	2	3	1	1	0	0	0	99	99	99	99	0		99		99		99	1	0	1	1	1	1	21	21	2	2	4	3	3	1	4	0	0	2	0	15000	15000	1	0	0	0	3	2	2	2
3	1	79	1	5	2	1	1	1	0	99	99	99	99	0		99		99		99	1	0	0	99	1	1	22	22	2	2	4	1	1	5	4		0	1	1	11000	11000	0	0	0	0	0	1	99	99
1	2	2470	2	3	1	1	0	0	0	99	99	99	99	0		99		99		99	0	1	0	99	1	0	30	30	2	4	4	1	4	4	4		0	1	1	35000	35000	1	0	0	0	0	2	2	0
3	1	251	1	5	2	1	1	1	0	99	99	99	99	0		99		99		99	1	0	0	0	1	1	20	20	2	2	4	3	3	4	4		0	2	0			99	0	0	3	0	1	1	0
1	2	1776	1	5	1	1	0	0	0	99	99	99	99	0		99		99		99	1	0	1	0	1	1	28	28	2	3	4	1	4	0	4		0	1	1			99	0	0	0	0	2	2	1
2	1	437	1	5	1	1	0	0	0	99	99	99	99	0		99		99		99	1	0	0	0	1	1	21	21	2	2	4	1	3	1	4	0	0	2	0			99	0	0	0	0	1	2	0
2	1	1807	1	5	1	1	0	0	0	99	99	99	99	0		99		99		99	0	1	0	99	1	1	19	19	2	1	2	1	3	1	4		0	2	0	5000	5000	0	0	0	0	0	2	2	1
1	1	2432	1	5	2	1	1	0	0	99	99	99	99	0		99		99		99	1	0	0	0	1	0	99	37	2	4	4	3	3	5	4		0	2	0			99	0	0	0	0	1	1	1
2	1	1225	1	5	1	1	0	0	0	99	99	99	99	0		99		99		99	0	1	0	99	0	0	23	23	2	2	4	3	1	4	1	1	1	4	0	13000	13000	0	0	0	0	0	1	1	1
1	1	2380	1	5	1	1	0	0	1	99	100	100	100	100		100		1	2	99	0	1	0	99	1	0	34	34	2	4	4	1	99	99	4		0	2	0			99	0	0	0	0	2	2	2
3	1	1694	1	5	2	1	1	0	1	99	1	1	1	1	3	1	3	0		0	1	0	0	0	1	1	22	22	2	2	3	1	2	5	4		0	2	0			99	0	0	0	0	1	1	1
1	1	1448	1	5	1	1	0	1	0	99	99	99	99	0		99		99		99	1	0	1	0	1	1	41	41	2	4	4	1	4	3	4		0	3	0			99	0	0	0	0	99	0	0
3	1	1795	1	5	1	1			0	99	99	99	99	0		99		99		99	0	1	0	99	1	1	39	39	2	4	3	2	3	5	1	2	1	4	0	15000	15000	1	99	99	99	99	0	2	2
3	1	678	1	5	2	1	1	1	0	99	99	99	99	0		99		99		99	1	0	0	0	1	1	39	39	2	4	4	3	3	5	4		0	2	0	12000	12000	0	0	0	0	0	99	99	1
1	1	1055	1	5	1	1	0	0	0	99	99	99	99	0		99		99		99	1	0	1	0	1	1	20	20	2	2	4	1	3	4	4		0	1	1	15000	15000	1	0	0	0	0	1	1	1
3	1	2253	1	5	1	1			0	99	99	99	99	0		99		99		99	99	99	99	99	0	99	29	29	2	3	4	99	3	0	4		0	2	0			99	99	99	99	99	1	99	99
2	1	2	1	5	1	1	0	0	0	99	99	99	99	0		99		99		99	0	1	0	99	1	0	19	19	2	1	4	1	3	0	4		0	1	1			99	0	0	0	0	1	0	0
1	1	1118	1	5	1	1	0	0	0	99	99	99	99	0		99		99		99	0	1	0	99	1	1	20	20	2	2	4	1	3	1	4	0	0	1	1			99	0	0	0	0	2	2	1
2	1	1921	1	5	1	1	0	0	0	99	99	99	99	0		99		99		99	1	0	0	0	1	1	21	21	2	2	4	1	3	1	4	0	0	2	0	0	2500	0	0	0	0	0	1	2	1
3	1	2407	1	5	2	1	1	1	0	99	99	99	99	0		99		99		99	1	0	0	0	1	1	38	38	2	4	4	1	3	4	4		0	1	1			99	0	0	0	0	2	2	2
1	1	496	1	5	2	1	1	0	0	99	99	99	99	0		99		99		99	0	1	0	0	1	0	99	30	2	4	4	2	2	5	4		0	3	0			99	0	0	0	0	1	1	1
1	1	1604	1	5	2	1	1	1	0	99	99	99	99	0		99		99		99	1	0	0	0	1	1	99	20	2	2	4	3	2	5	4		0	3	0			99	0	0	0	0	1	1	1
2	1	951	1	5	1	1	0	0	0	99	99	99	99	0		99		99		99	1	0	1	0	0	99	23	23	2	2	4	3	3	3	4	0	0	1	1	30000	30000	1	99	99	0	0	1	0	99
1	1	1510	1	5	1	1		0	0	99	99	99	99	0		99		99		99	0	1	0	99	1	99	19	19	2	1	3	1	3	1	4	0	0	2	0	0	2500	0	0	0	0	0	1	99	1
1	2	932	2	3	1	1	0	0	0	99	99	99	99	0		99		99		99	1	0	0	99	1	0	56	56	2	4	4	1	4	3	4		0	3	0	50000	50000	1	0	0	0	0	2	2	0
1	1	641	1	5	2	1	1	1	0	99	99	99	99	0		99		99		99	1	0	1	99	0	0	27	27	2	3	99	2	2	5	4		0	3	0			99	0	0	0	0	1	1	1
1	1	1839	1	5	1	1	0	0	0	99	99	99	99	0		99		99		99	0	1	0	99	0	99	19	19	2	1	4	1	3	4	4	0	0	1	1	9900	9900	0	0	0	0	0	2	0	2
1	1	557	1	5	1	1	0	0	0	99	99	99	99	0		99		99		99	0	1	0	99	0	0	27	27	2	3	4	1	4	4	4		0	5	0			99	0	0	0	0	2	2	0
1	2	1405	1	5	1	1	0	0	0	99	99	99	99	0		99		99		99	1	0	0	99	1	1	23	23	2	2	4	1	4	0	4	0	0	1	1			99	0	0	0	0	1	1	1
1	1	724	1	5	1	1	0	0	0	99	99	99	99	0		99		99		99	1	0	0	99	1	0	26	26	2	3	4	1	3	4	4		0	3	0			99	1	0	0	0	2	0	2
3	1	1933	1	5	2	1	1	1	0	99	99	99	99	0		99		99		99	1	0	0	0	1	1	21	21	2	2	4	3	2	5	4		0	1	1			99	0	0	0	0	2	2	1
3	1	586	1	5	2	1	1	1	0	99	99	99	99	0		99		99		99	1	0	0	0	0	1	22	22	2	2	4	3	3	5	4		0	2	0	12000	12000	0	0	0	0	0	2	2	1
1	2	228	2	3	1	1	0	0	0	99	99	99	99	0		99		99		99	0	1	0	99	1	1	19	19	2	1	4	1	3	1	4		0	3	0			99	0	0	0	0	2	2	0
1	2	1019	2	3	1	1	0	0	0	99	99	99	99	0		99		99		99	1	0	0	0	1	1	22	22	2	2	99	1	4	1	4	0	0	5	0			99	0	0	0	0	1	1	1
1	1	1424	1	5	1	1			0	99	99	99	99	0		99		99		99	0	1	0	99	1	99	15	15	1	1	4	3	4	1	4		0	3	0			99	99	99	99	99	1	1	1
3	1	2203	1	5	2	1	1	0	0	99	99	99	99	0		99		99		99	1	0	1	0	1	0	26	26	2	3	4	2	3	5	4	5	1	1	1			99	0	0	0	0	1	1	1
2	1	677	1	5	1	1	0	0	0	99	99	99	99	0		99		99		99	0	1	0	99	1	0	20	20	2	2	4	1	4	1	4	0	0	5	0			99	0	0	0	0	1	2	1
2	1	151	1	5	1	1	0		0	99	99	99	99	0		99		99		99	1	0	1	0	1	1	17	17	1	1	4	1	2	1	4		0	3	0			99	1	0	0	0	0	0	0
1	1	56	1	5	1	1	0	0	0	99	99	99	99	0		99		99		99	1	0	1	99	1	1	22	22	2	2	4	1	3	4	4	0	0	5	0			99	0	0	0	0	2	2	0
1	1	2054	1	5	2	1	1	1	0	99	99	99	99	0		99		99		99	1	0	0	0	1	0	99	35	2	4	4	2	1	5	4		0	3	0			99	0	0	0	0	1	1	1
3	1	1565	1	5	2	1	1	0	0	99	99	99	99	0		99		99		99	1	0	1	0	1	0	23	23	2	2	4	1	4	4	4		0	2	0	17000	17000	1	0	0	0	0	2	1	1
3	1	22	1	5	1	1		0	0	99	99	99	99	0		99		99		99	1	0	0	99	1	1	22	22	2	2	99	2	1	1	99	0	0	4	0	7000	7000	0	0	0	0	0	99	99	1
1	2	1852	2	2	1	1	0	0	0	99	99	99	99	0		99		99		99	1	0	0	0	1	1	22	22	2	2	4	1	3	1	4		0	3	0			99	0	0	0	0	99	99	1
3	2	1845	2	3	2	1	1	1	0	99	99	99	99	0		99		99		99	0	1	0	99	1	1	21	21	2	2	4	1	99	1	99		0	3	0			99	0	0	0	0	2	2	0
2	1	1713	1	5	1	1			0	99	99	99	99	0		99		99		99	0	1	0	99	1	1	20	20	2	2	4	1	3	1	99		0	2	0			99	0	0	0	0	2	2	0
1	1	2161	1	5	1	1	0	0	0	99	99	99	99	0		99		99		99	1	0	0	0	1	1	22	22	2	2	4	1	4	1	4	0	0	1	1	20000	20000	1	0	0	0	0	2	2	0
3	1	2082	1	5	2	1	1		0	99	99	99	99	0		99		99		99	1	0	0	0	1	1	27	27	2	3	3	1	2	5	4		0	2	0	12000	12000	0	0	0	0	0	0	99	99
2	1	1239	1	5	1	1	0	0	0	99	99	99	99	0		99		99		99	1	0	0	0	1	0	20	20	2	2	4	3	3	4	4	0	0	3	0			99	0	0	0	0	2	1	2
2	2	2355	1	5	1	1	0	0	0	99	99	99	99	0		99		99		99	1	0	0	99	1	1	20	20	2	2	4	1	3	1	4	0	0	3	0			99	1	0	0	0	2	1	1
3	2	1747	2	3	1	1	0	0	0	99	99	99	99	0		99		99		99	1	0	0	99	1	1	33	33	2	4	4	1	4	4	4	0	0	1	1	0	2500	0	0	0	0	0	99	99	1
1	1	115	1	5	1	1	0	0	0	99	99	99	99	0		99		99		99	1	0	1	1	0	0	30	30	2	4	4	1	4	4	4	0	0	3	0	20000	20000	1	0	0	0	0	1	0	0
1	1	2132	1	5	2	1	1	0	0	99	99	99	99	0		99		99		99	1	0	0	0	1	0	99	31	2	4	4	3	3	5	4		0	2	0			99	0	0	0	0	1	1	1
1	2	1384	1	5	1	1	0	0	0	99	99	99	99	0		99		99		99	1	0	0	0	1	1	23	23	2	2	4	3	4	1	4		0	3	0			99	0	0	0	0	1	2	1
2	1	4	1	5	1	1	0	0	0	99	99	99	99	0		99		99		99	1	0	1	1	1	1	21	21	2	2	4	1	3	1	4		0	3	0	9000	9000	0	0	0	0	0	2	2	1
2	1	429	1	5	2	1	1	1	0	99	99	99	99	0		99		99		99	0	1	0	99	1	0	35	35	2	4	99	1	1	3	4		0	2	0	9000	9000	0	0	0	0	0	0	1	1
2	1	1742	1	5	1	1	0	0	0	99	99	99	99	0		99		99		99	1	0	0	99	1	1	24	24	2	2	4	1	2	3	4		0	3	0	9000	9000	0	0	0	0	0	1	1	1
3	1	13	1	5	2	1	1	0	0	99	99	99	99	0		99		99		99	1	0	0	0	1	0	33	33	2	4	4	1	3	4	4		0	1	1	15000	15000	1	0	0	0	0	2	2	1
2	1	1599	1	5	1	1	0	0	0	99	99	99	99	0		99		99		99	99	99	99	99	1	1	21	21	2	2	4	1	3	4	4	0	0	1	1	20000	20000	1	99	99	0	0	1	1	1
1	1	1502	1	5	1	1	0	0	0	99	99	99	99	0		99		99		99	1	0	0	0	0	99	18	18	2	1	99	99	2	0	99	0	0	3	0	0	2500	0	99	0	0	0	99	99	99
1	2	494	1	5	1	1	0	0	0	99	99	99	99	0		99		99		99	0	1	0	99	1	1	21	21	2	2	4	1	3	1	4	0	0	1	1			99	0	0	0	0	1	1	1
1	1	2052	1	5	1	1	0	0	0	99	99	99	99	0		99		99		99	0	1	0	99	1	0	33	33	2	4	4	1	99	99	99		0	5	0			99	0	0	0	0	2	2	0
1	2	1952	2	3	1	1	0	0	1	99	100	100	100	100		100		1	2	99	0	1	0	99	1	1	38	38	2	4	4	1	4	2	4	0	0	1	1	33000	33000	1	0	0	0	0	2	2	0
1	1	1779	1	5	1	1	0	0	0	99	99	99	99	0		99		99		99	1	0	0	0	1	0	23	23	2	2	4	2	3	1	4	0	0	2	0	12000	12000	0	0	0	0	0	1	1	1
1	2	370	1	5	1	1	0	0	0	99	99	99	99	0		99		99		99	1	0	0	99	1	0	36	36	2	4	4	1	4	3	4	0	0	5	0	90000	90000	1	0	0	0	0	2	1	1
3	1	2297	1	5	1	1	0		0	99	99	99	99	0		99		99		99	1	0	0	99	0	1	36	36	2	4	4	1	2	3	99		0	5	0			99	99	99	0	0	0	0	2
1	2	1503	2	3	1	1	0	0	0	99	99	99	99	0		99		99		99	1	0	0	99	1	1	24	24	2	2	4	1	4	4	4		0	2	0			99	0	0	0	0	1	0	0
1	1	1638	1	5	1	1	0	0	0	99	99	99	99	0		99		99		99	1	0	0	0	1	1	23	23	2	2	4	1	4	4	4	0	0	5	0	25000	25000	1	0	0	0	0	1	2	1
2	1	1717	1	5	1	1	0	1	0	99	99	99	99	0		99		99		99	0	1	0	99	1	1	21	21	2	2	4	1	3	1	4	0	0	3	0	12000	12000	0	0	0	0	0	2	2	0
2	1	327	1	5	1	1			0	99	99	99	99	0		99		99		99	1	0	1	99	1	1	16	16	1	1	4	3	2	1	4	2	1	3	0			99	0	0	0	0	1	99	2
2	1	2453	1	5	1	1	0	0	0	99	99	99	99	0		99		99		99	1	0	0	99	1	1	22	22	2	2	4	1	3	1	4	0	0	2	0			99	0	0	0	0	2	2	1
1	1	1678	2	1	1	1	0	0	0	99	99	99	99	0		99		99		99	1	0	0	99	1	0	20	20	2	2	4	99	3	1	4	0	0	3	0			99	0	0	0	0	2	2	2
1	1	628	1	5	2	1	1	1	1	99	100	100	100	100		100		1	2	99	99	99	99	99	1	0	33	33	2	4	4	1	3	5	4		0	3	0			99	0	0	0	0	1	1	1
3	1	929	1	5	2	1	1	0	0	99	99	99	99	0		99		99		99	0	1	0	99	1	0	33	33	2	4	4	3	1	4	4		0	1	1	15000	15000	1	0	0	0	0	1	1	1
3	1	525	1	5	2	1	1	1	0	99	99	99	99	0		99		99		99	0	1	0	99	0	1	31	31	2	4	4	1	2	0	4		0	1	1	15000	15000	1	0	0	0	0	1	1	1
1	1	528	2	2	1	1	0	0	0	99	99	99	99	0		99		99		99	1	0	0	99	1	1	21	21	2	2	4	1	4	4	4	0	0	5	0			99	0	0	0	0	2	1	1
1	1	1793	1	5	1	1			0	99	99	99	99	0		99		99		99	1	0	1	1	1	1	34	34	2	4	4	99	4	4	4		0	3	0	100000	100000	1	0	0	0	0	99	99	1
2	1	1314	1	5	1	1	0	0	0	99	99	99	99	0		99		99		99	0	1	0	99	1	1	18	18	2	1	3	1	3	1	4	0	0	1	1			99	0	0	0	0	99	2	2
2	2	857	2	1	1	1	0	0	0	99	99	99	99	0		99		99		99	1	0	1	0	1	1	18	18	2	1	2	1	3	1	4	0	0	2	0			99	0	0	0	0	2	2	1
3	1	2395	1	5	2	1	1	0	0	99	99	99	99	0		99		99		99	0	1	0	0	1	1	18	18	2	1	3	1	2	5	4		0	2	0			99	0	0	0	0	1	1	1
2	2	344	2	1	1	1			0	99	99	99	99	0		99		99		99	1	0	0	99	0	1	22	22	2	2	4	3	3	4	99		0	99	99			99	0	0	0	0	1	99	99
3	2	1937	2	3	2	1	1	1	0	99	99	99	99	0		99		99		99	1	0	0	0	1	1	99	26	2	3	3	1	4	4	4		0	1	1			99	0	0	0	0	2	2	1
3	1	1447	1	5	2	1	1	0	0	99	99	99	99	0		99		99		99	1	0	1	1	0	0	26	26	2	3	4	3	3	0	4		0	3	0			99	0	0	0	0	1	1	1
1	2	343	2	3	1	1	0	0	0	99	99	99	99	0		99		99		99	1	0	0	99	1	1	27	27	2	3	4	1	4	4	4	0	0	1	1	56000	56000	1	0	0	0	0	2	2	2
2	1	398	1	5	1	1	0	0	0	99	99	99	99	0		99		99		99	0	1	0	99	1	0	17	17	1	1	4	1	2	1	99		0	3	0			99	0	0	0	0	0	1	1
3	1	2235	1	5	2	1	1	1	0	99	99	99	99	0		99		99		99	1	0	0	99	1	1	25	25	2	3	4	1	3	5	4		0	5	0			99	99	99	99	99	1	99	99
1	2	1712	1	5	1	1	0	0	0	99	99	99	99	0		99		99		99	0	1	0	99	1	1	22	22	2	2	4	1	1	5	1	1	1	3	0	9000	9000	0	0	0	0	0	0	0	0
2	1	917	1	5	1	1	0	0	0	99	99	99	99	0		99		99		99	1	0	0	99	1	1	21	21	2	2	4	1	3	1	4		0	1	1			99	0	0	0	0	2	2	1
1	1	75	1	5	1	1	0	0	1	99	100	100	100	100		100		1	2	99	0	1	0	99	1	1	25	25	2	3	4	1	3	99	4	0	0	1	1			99	0	0	0	0	2	2	0
1	2	2061	2	3	1	1		0	0	99	99	99	99	0		99		99		99	1	0	0	1	0	1	20	20	2	2	2	1	3	4	4	0	0	2	0	12000	12000	0	0	1	0	0	2	99	99
2	1	1155	1	5	1	1			0	99	99	99	99	0		99		99		99	1	0	0	0	1	0	20	20	2	2	4	3	3	4	4		0	5	0			99	0	1	0	0	0	0	0
1	2	388	2	2	1	1	0	0	0	99	99	99	99	0		99		99		99	1	0	0	0	1	1	35	35	2	4	4	1	4	4	4		0	5	0	30000	30000	1	0	0	0	3	2	2	1
2	1	842	1	5	1	1	0	0	0	99	99	99	99	0		99		99		99	0	1	0	99	1	0	20	20	2	2	4	1	4	1	4	0	0	3	0	8000	8000	0	0	0	0	0	1	1	99
2	1	583	1	5	1	1	0	0	0	99	99	99	99	0		99		99		99	0	1	0	99	0	0	20	20	2	2	2	3	1	0	4		0	2	0			99	99	99	99	99	0	0	0
1	1	1879	1	5	2	1	1	1	0	99	99	99	99	0		99		99		99	1	0	0	0	1	1	38	38	2	4	3	1	2	4	4	0	0	2	0	9000	9000	0	0	0	0	0	2	2	1
2	1	1753	1	5	3	2	0	0	0	99	99	99	99	0		99		99		99	1	0	1	0	1	0	18	18	2	1	4	1	3	1	99	0	0	1	1			99	0	0	0	0	99	99	1
2	1	1371	1	5	3	2	0	0	0	99	99	99	99	0		99		99		99	0	1	0	99	0	1	26	26	2	3	4	1	3	2	4		0	3	0			99	0	0	0	0	1	1	1
2	1	2164	1	5	3	2	0	0	0	99	99	99	99	0		99		99		99	1	0	0	1	1	1	22	22	2	2	4	1	4	0	4	0	0	2	0	0	2500	0	0	1	0	0	2	2	1
2	1	412	1	5	4	2	1	1	0	99	99	99	99	0		99		99		99	0	1	0	99	1	0	19	19	2	1	4	1	1	1	4	0	0	2	0	0	2500	0	0	1	0	0	2	2	2
1	1	1815	1	5	4	2	1	1	0	99	99	99	99	0		99		99		99	1	0	1	99	1	0	99	30	2	4	99	99	2	5	4		0	1	1			99	0	1	0	0	1	1	1
2	1	157	1	5	3	2	0	1	0	99	99	99	99	0		99		99		99	0	1	0	99	0	1	23	23	2	2	4	1	99	3	4		0	1	1			99	0	1	0	0	2	2	1
3	1	2179	1	5	4	2	1	0	0	99	99	99	99	0		99		99		99	1	0	1	0	1	1	21	21	2	2	3	1	3	4	4		0	2	0			99	0	1	0	0	2	2	1
1	1	246	1	5	3	2	0	0	1	99	100	100	100	100		100		1	2	99	0	1	0	99	1	1	16	16	1	1	4	1	99	3	4	0	0	5	0			99	0	0	0	0	2	2	0
1	2	1462	1	5	3	2	0	0	0	99	99	99	99	0		99		99		99	0	1	0	99	1	0	40	40	2	4	4	1	4	4	4	0	0	3	0			99	0	0	0	0	2	2	0
3	1	927	1	5	4	2	1	0	0	99	99	99	99	0		99		99		99	1	0	0	0	1	0	28	28	2	3	3	1	3	4	4		0	2	0			99	0	1	0	0	2	2	1
3	1	283	1	5	4	2	1	0	0	99	99	99	99	0		99		99		99	1	0	0	0	1	0	27	27	2	3	4	1	2	5	4	3	1	1	1			99	0	0	0	0	1	1	1
2	2	1901	2	3	3	2	0	1	0	99	99	99	99	0		99		99		99	1	0	0	99	1	0	35	35	2	4	4	1	3	3	4		0	99	99			99	99	0	0	0	1	1	1
2	1	1988	1	5	3	2			0	99	99	99	99	0		99		99		99	0	1	0	99	1	0	36	36	2	4	4	1	4	4	4	0	0	2	0			99	0	1	0	0	2	2	2
2	1	1045	1	5	3	2	0	0	0	99	99	99	99	0		99		99		99	1	0	0	99	1	1	47	47	2	4	4	1	2	4	4		0	3	0	9000	9000	0	0	1	0	0	0	0	0
2	1	2411	1	5	3	2	0	0	0	99	99	99	99	0		99		99		99	0	1	0	99	1	1	20	20	2	2	4	1	3	1	4		0	3	0			99	0	0	0	0	99	99	99
3	1	284	1	5	4	2	1	0	1	99	100	100	100	100		100		1	2	99	1	0	0	0	1	0	27	27	2	3	3	1	3	5	4	3	1	1	1			99	0	0	0	0	99	1	1
2	1	521	1	5	3	2	0	0	0	99	99	99	99	0		99		99		99	1	0	0	99	1	0	22	22	2	2	4	1	3	5	4	0	0	5	0	6000	6000	0	1	1	0	0	2	2	0
2	1	479	1	5	3	2			0	99	99	99	99	0		99		99		99	1	0	0	0	1	1	21	21	2	2	4	1	3	1	4	0	0	2	0	15000	15000	1	1	1	0	0	99	99	1
1	2	1773	2	3	3	2	0	0	0	99	99	99	99	0		99		99		99	0	1	0	99	1	1	22	22	2	2	3	1	3	0	4	0	0	3	0	0	2500	0	0	0	0	0	0	0	0
1	1	2124	1	5	4	2	1	0	0	99	99	99	99	0		99		99		99	0	1	0	99	1	1	23	23	2	2	4	1	2	0	4	0	0	2	0	40000	40000	1	0	0	0	0	2	2	0
3	1	1982	1	5	4	2	1	1	0	99	99	99	99	0		99		99		99	0	1	0	99	0	1	28	28	2	3	4	1	2	0	4		0	1	1	18000	18000	1	0	0	0	0	1	1	1
1	1	2135	1	5	4	2	1	0	0	99	99	99	99	0		99		99		99	1	0	1	0	1	0	99	32	2	4	4	99	3	5	4		0	3	0			99	0	1	0	0	1	1	1
2	1	1356	1	5	3	2	0		0	99	99	99	99	0		99		99		99	1	0	1	0	0	99	26	26	2	3	4	1	4	4	4		0	3	0			99	0	0	0	0	1	99	1
1	1	611	1	5	3	2	0	0	0	99	99	99	99	0		99		99		99	0	1	0	99	1	1	15	15	1	1	4	99	2	1	99		0	3	0			99	1	1	2	2	0	0	1
1	1	1056	1	5	3	2	0	0	0	99	99	99	99	0		99		99		99	1	0	0	0	1	0	99	36	2	4	4	1	2	4	4		0	1	1	15000	15000	1	0	1	0	0	1	1	1
1	2	2237	2	3	3	2	0	0	0	99	99	99	99	0		99		99		99	1	0	0	1	1	1	27	27	2	3	4	1	2	3	4	0	0	5	0	10000	10000	0	0	1	0	0	99	99	0
2	1	2028	1	5	3	2	0	0	0	99	99	99	99	0		99		99		99	1	0	0	0	1	1	33	33	2	4	4	1	3	3	4	0	0	3	0	15000	15000	1	0	0	0	0	2	2	0
2	1	315	1	5	3	2	0	0	0	99	99	99	99	0		99		99		99	0	1	0	99	1	0	45	45	2	4	4	1	3	4	4		0	3	0	8000	8000	0	0	0	0	0	1	99	0
3	1	1567	1	5	3	2	0	0	0	99	99	99	99	0		99		99		99	0	1	0	0	1	1	22	22	2	2	99	1	3	5	4		0	1	1			99	0	0	0	0	2	2	2
2	2	1111	2	1	3	2	0	0	0	99	99	99	99	0		99		99		99	1	0	0	99	1	1	28	28	2	3	4	1	4	4	4		0	3	0	10000	10000	0	0	1	0	0	2	2	1
1	1	336	1	5	3	2	0	0	0	99	99	99	99	0		99		99		99	0	1	0	99	1	0	21	21	2	2	4	1	3	3	4	0	0	3	0			99	0	0	0	0	2	2	0
3	1	998	1	5	4	2	1	0	0	99	99	99	99	0		99		99		99	0	1	0	99	1	0	41	41	2	4	4	1	1	4	4		0	2	0	15000	15000	1	0	1	0	0	2	2	1
2	2	2447	1	5	3	2		0	0	99	99	99	99	0		99		99		99	99	99	99	99	0	99	21	21	2	2	4	1	3	1	99		0	3	0			99	99	99	99	99	99	1	99
2	1	1868	1	5	3	2		0	0	99	99	99	99	0		99		99		99	1	0	0	99	1	1	30	30	2	4	4	1	1	5	4		0	5	0	10000	10000	0	0	1	0	0	0	0	0
2	1	175	1	5	3	2	0	0	0	99	99	99	99	0		99		99		99	1	0	0	0	0	1	20	20	2	2	4	1	3	1	4	0	0	1	1	10000	10000	0	0	1	0	0	0	2	1
2	1	2308	1	5	3	2	0	0	0	99	99	99	99	0		99		99		99	1	0	0	1	1	1	32	32	2	4	4	1	3	4	4	0	0	3	0	7000	7000	0	0	0	0	0	1	1	1
2	1	2172	1	5	4	2	1	0	0	99	99	99	99	0		99		99		99	1	0	0	0	1	1	32	32	2	4	4	1	2	3	4		0	3	0			99	0	0	0	0	0	1	0
2	1	1922	1	5	3	2	0		0	99	99	99	99	0		99		99		99	0	1	0	99	1	1	19	19	2	1	3	1	3	1	4	0	0	1	1			99	0	0	0	0	99	99	0
1	2	1100	1	5	3	2	0	0	0	99	99	99	99	0		99		99		99	0	1	0	99	1	0	37	37	2	4	4	1	3	4	4	0	0	1	1	20000	20000	1	0	0	0	0	2	2	0
1	2	1674	2	3	3	2	0	0	0	99	99	99	99	0		99		99		99	0	1	0	99	1	1	25	25	2	3	4	1	4	1	4		0	1	1			99	0	0	0	0	1	1	1
1	1	679	1	5	3	2	0	0	0	99	99	99	99	0		99		99		99	1	0	1	1	1	1	38	38	2	4	4	99	4	4	4		0	3	0			99	0	0	0	0	0	99	99
3	1	574	1	5	4	2	1	0	0	99	99	99	99	0		99		99		99	1	0	1	0	1	0	27	27	2	3	4	1	1	4	4		0	2	0	15000	15000	1	0	1	0	0	2	1	1
2	1	347	1	5	3	2			0	99	99	99	99	0		99		99		99	1	0	0	0	1	0	22	22	2	2	4	1	4	0	4		0	1	1			99	0	1	0	0	0	99	0
2	1	247	1	5	3	2	0	0	0	99	99	99	99	0		99		99		99	1	0	0	0	1	0	20	20	2	2	4	1	2	4	4	0	0	3	0	9000	9000	0	0	0	0	0	0	99	99
2	1	2273	1	5	3	2	0	0	0	99	99	99	99	0		99		99		99	1	0	1	0	1	1	19	19	2	1	4	1	3	1	4	0	0	3	0	0	2500	0	99	99	0	0	99	99	1
2	1	2226	1	5	3	2	0	0	0	99	99	99	99	0		99		99		99	0	1	0	99	1	1	30	30	2	4	4	1	4	3	4	0	0	1	1	0	2500	0	0	1	0	0	1	0	1
2	1	1656	1	5	3	2	0	0	0	99	99	99	99	0		99		99		99	1	0	1	0	1	1	21	21	2	2	4	1	3	1	4	0	0	1	1			99	0	0	0	0	0	2	0
2	1	84	1	5	3	2	0	0	0	99	99	99	99	0		99		99		99	1	0	0	0	1	1	33	33	2	4	4	1	4	3	99	0	0	5	0			99	0	1	0	0	2	2	0
3	2	1388	2	3	3	2	0	0	0	99	99	99	99	0		99		99		99	1	0	0	99	1	1	28	28	2	3	3	1	2	4	4		0	1	1	10000	10000	0	0	1	0	0	2	2	1
2	1	2413	1	5	3	2	0	0	0	99	99	99	99	0		99		99		99	0	1	0	99	1	0	44	44	2	4	4	1	2	3	4		0	3	0	10000	10000	0	0	0	0	0	0	0	0
1	1	1682	1	5	4	2	1	1	0	99	99	99	99	0		99		99		99	1	0	0	0	1	1	99	20	2	2	4	1	3	5	4		0	3	0			99	0	1	0	0	1	1	1
2	2	2144	1	5	3	2	0	0	0	99	99	99	99	0		99		99		99	1	0	0	99	1	1	20	20	2	2	4	1	3	1	4	0	0	2	0			99	0	0	0	0	0	2	0
1	2	928	1	5	3	2	0	0	0	99	99	99	99	0		99		99		99	0	1	0	99	1	0	49	49	2	4	4	1	3	3	4	0	0	1	1			99	0	0	0	0	2	2	0
1	1	452	1	5	3	2		1	0	99	99	99	99	0		99		99		99	0	1	0	99	0	1	25	25	2	3	99	1	99	4	4		0	2	0			99	99	1	0	0	99	99	0
2	2	1391	2	3	3	2	0	0	0	99	99	99	99	0		99		99		99	1	0	0	0	1	1	21	21	2	2	4	1	3	1	4		0	1	1			99	0	1	0	0	1	2	1
2	1	2096	1	5	4	2	1	0	0	99	99	99	99	0		99		99		99	1	0	0	0	1	1	32	32	2	4	4	1	4	4	4	0	0	3	0	13000	13000	0	0	1	0	0	2	2	0
1	1	1157	1	5	3	2	0	0	0	99	99	99	99	0		99		99		99	0	1	0	99	1	0	31	31	2	4	4	1	2	3	99		0	1	1			99	0	1	0	0	99	99	2
2	1	814	1	5	3	2	0	0	0	99	99	99	99	0		99		99		99	1	0	0	99	1	1	35	35	2	4	4	1	3	0	4	0	0	1	1			99	0	1	0	0	2	2	2
2	2	2334	2	1	3	2	0	0	0	99	99	99	99	0		99		99		99	0	1	0	99	1	0	19	19	2	1	3	1	3	1	4	0	0	2	0	4000	4000	0	0	1	0	0	2	2	2
1	2	1446	2	3	3	2	0	0	0	99	99	99	99	0		99		99		99	1	0	1	0	1	1	19	19	2	1	3	1	3	1	4		0	3	0			99	0	0	0	0	99	99	1
3	1	887	1	5	3	2	0	0	0	99	99	99	99	0		99		99		99	0	1	0	99	0	1	32	32	2	4	4	1	2	0	4		0	1	1	15000	15000	1	0	0	0	0	1	1	1
3	1	2268	1	5	3	2	0		0	99	99	99	99	0		99		99		99	0	1	0	99	1	0	28	28	2	3	4	1	2	0	4	0	0	2	0			99	0	0	0	0	99	99	1
3	1	1414	1	5	3	2	0	0	1	99	100	100	100	100		100		1	2	99	0	1	0	99	1	1	27	27	2	3	4	1	3	4	99	0	0	5	0	17000	17000	1	0	0	0	0	1	1	1
2	1	467	1	5	3	2	0	0	0	99	99	99	99	0		99		99		99	0	1	0	99	1	1	22	22	2	2	4	1	3	1	4	0	0	2	0	0	2500	0	0	1	0	0	2	2	2
1	1	1577	1	5	4	2	1	1	0	99	99	99	99	0		99		99		99	1	0	1	1	1	1	22	22	2	2	4	1	3	1	4	0	0	1	1	10000	10000	0	0	1	0	0	1	1	1
2	1	1175	1	5	3	2			0	99	99	99	99	0		99		99		99	0	1	0	99	1	0	19	19	2	1	4	1	3	1	4		0	3	0			99	0	1	0	0	99	99	99
3	1	1623	1	5	4	2	1	1	0	99	99	99	99	0		99		99		99	0	1	0	0	0	0	37	37	2	4	4	1	3	4	4		0	1	1	20000	20000	1	99	99	0	0	1	1	1
1	1	1126	1	5	3	2	0	0	0	99	99	99	99	0		99		99		99	0	1	0	99	0	0	21	21	2	2	4	1	3	1	4	0	0	1	1			99	0	1	0	0	1	99	1
2	1	2261	1	5	3	2		0	0	99	99	99	99	0		99		99		99	1	0	0	1	1	1	21	21	2	2	4	1	3	1	4	0	0	3	0	9000	9000	0	0	1	0	0	2	2	1
2	2	1507	2	1	3	2	0	0	0	99	99	99	99	0		99		99		99	1	0	0	99	1	1	20	20	2	2	4	1	3	1	4	0	0	1	1			99	0	1	0	0	2	2	2
2	1	2122	1	5	3	2	0	0	0	99	99	99	99	0		99		99		99	1	0	0	0	1	1	24	24	2	2	4	1	4	3	4	0	0	3	0	30000	30000	1	0	1	0	0	1	1	1
2	1	163	1	5	3	2	0	0	1	99	1	1	1	1	1	1	3	0		0	0	1	0	99	1	0	26	26	2	3	4	1	2	0	4	0	0	3	0	0	2500	0	0	0	0	0	0	0	0
2	1	796	1	5	3	2	0	0	0	99	99	99	99	0		99		99		99	1	0	0	0	0	1	20	20	2	2	4	1	3	1	4		0	2	0			99	0	1	0	0	1	2	2
3	1	1435	1	5	4	2	1	0	0	99	99	99	99	0		99		99		99	1	0	1	0	1	0	29	29	2	3	4	1	3	4	4		0	2	0	20000	20000	1	0	1	0	0	2	2	0
3	1	1417	1	5	3	2	0	0	0	99	99	99	99	0		99		99		99	0	1	0	99	0	0	21	21	2	2	2	1	3	4	4		0	1	1			99	0	99	0	0	1	1	1
1	1	1162	1	5	4	2	1	1	0	99	99	99	99	0		99		99		99	1	0	1	0	1	0	99	27	2	3	4	99	2	5	4		0	1	1			99	0	0	0	0	1	1	1
1	2	1628	2	3	3	2	0	0	0	99	99	99	99	0		99		99		99	1	0	1	1	1	0	29	29	2	3	4	1	4	4	4		0	2	0	20000	20000	1	0	1	0	0	2	2	2
1	1	1432	1	5	3	2		0	0	99	99	99	99	0		99		99		99	0	1	0	99	0	99	33	33	2	4	99	99	2	3	4	0	0	1	1	10000	10000	0	99	99	99	99	1	1	1
2	1	1864	1	5	3	2	0	0	0	99	99	99	99	0		99		99		99	0	1	0	99	1	1	21	21	2	2	99	1	3	5	4	0	0	2	0	16000	16000	1	0	1	0	0	99	99	1
1	2	354	1	5	4	2	1	0	0	99	99	99	99	0		99		99		99	1	0	1	0	0	1	17	17	1	1	4	1	3	1	4		0	3	0	14000	14000	0	0	99	0	0	2	2	1
3	2	2152	2	3	3	2	0	0	0	99	99	99	99	0		99		99		99	0	1	0	99	1	0	99	26	2	3	4	99	4	99	4		0	1	1			99	0	1	0	0	1	1	1
3	1	310	1	5	3	2	0	0	0	99	99	99	99	0		99		99		99	1	0	0	1	1	1	46	46	2	4	4	1	4	4	99		0	5	0	18000	18000	1	0	0	0	0	2	2	99
1	1	195	1	5	4	2	1	0	0	99	99	99	99	0		99		99		99	1	0	0	0	1	0	99	33	2	4	4	1	3	5	4		0	1	1			99	0	1	0	0	1	1	1
2	1	440	1	5	4	2	1	1	0	99	99	99	99	0		99		99		99	1	0	0	99	0	99	34	34	2	4	4	1	3	4	4		0	3	0			99	99	99	99	99	1	1	1
1	1	2410	1	5	4	2	1	0	0	99	99	99	99	0		99		99		99	0	1	0	99	0	99	16	16	1	1	4	1	2	0	99		0	3	0			99	99	0	99	99	1	1	1
1	2	613	2	3	3	2	0	0	0	99	99	99	99	0		99		99		99	0	1	0	99	1	1	21	21	2	2	4	1	2	4	4	0	0	5	0			99	0	0	0	0	2	2	1
2	1	1647	1	5	3	2	0	0	0	99	99	99	99	0		99		99		99	1	0	0	0	1	1	20	20	2	2	4	1	3	1	4	0	0	2	0			99	0	1	0	0	2	2	1
2	1	891	1	5	3	2	0	0	0	99	99	99	99	0		99		99		99	1	0	0	99	1	1	22	22	2	2	4	1	3	1	4	0	0	1	1	5000	5000	0	0	1	3	3	0	2	2
2	1	116	1	5	4	2	1	0	0	99	99	99	99	0		99		99		99	1	0	1	0	1	0	23	23	2	2	4	1	3	4	4	0	0	1	1	7000	7000	0	0	1	0	0	2	2	2
3	1	1249	1	5	4	2	1	0	0	99	99	99	99	0		99		99		99	1	0	1	1	1	1	20	20	2	2	3	1	3	4	4		0	1	1			99	0	1	0	0	1	1	1
1	1	1907	1	5	3	2	0	0	0	99	99	99	99	0		99		99		99	1	0	0	0	1	1	99	32	2	4	4	1	4	99	4		0	3	0			99	0	1	0	0	1	1	1
1	1	1553	1	5	3	2	0	1	0	99	99	99	99	0		99		99		99	0	1	0	99	1	0	23	23	2	2	4	1	4	3	4		0	1	1	30000	30000	1	0	1	0	0	1	1	1
3	2	1269	2	1	3	2	0	0	0	99	99	99	99	0		99		99		99	1	0	0	99	1	1	42	42	2	4	4	1	2	4	4		0	1	1			99	0	1	0	0	2	2	2
2	1	1332	1	5	3	2	0	0	0	99	99	99	99	0		99		99		99	1	0	0	0	1	1	20	20	2	2	4	1	3	1	4		0	5	0			99	0	0	0	0	0	0	0
2	2	1460	2	1	3	2	0		0	99	99	99	99	0		99		99		99	1	0	1	0	1	0	99	19	2	1	3	1	4	1	4		0	3	0			99	0	0	0	0	2	2	0
2	1	1562	1	5	3	2	0	0	0	99	99	99	99	0		99		99		99	1	0	0	99	1	1	21	21	2	2	4	1	3	1	4		0	2	0	0	2500	0	0	0	0	0	2	2	1
1	2	285	2	1	3	2			0	99	99	99	99	0		99		99		99	0	1	0	99	1	0	30	30	2	4	4	1	3	4	4		0	2	0			99	0	1	0	0	2	1	1
2	1	1189	1	5	3	2			0	99	99	99	99	0		99		99		99	0	1	0	99	0	99	25	25	2	3	4	1	4	4	4		0	3	0	10000	10000	0	99	99	0	0	1	2	1
1	2	1242	1	5	3	2	0	0	0	99	99	99	99	0		99		99		99	0	1	0	99	0	99	25	25	2	3	4	1	4	4	4		0	3	0	22000	22000	1	99	99	0	0	1	1	1
1	1	106	1	5	3	2	0	0	0	99	99	99	99	0		99		99		99	0	1	0	99	1	0	18	18	2	1	4	1	3	4	4		0	3	0			99	0	0	0	0	2	2	2
2	1	2459	1	5	3	2	0	0	0	99	99	99	99	0		99		99		99	0	1	0	99	1	1	41	41	2	4	4	1	3	3	4	0	0	5	0	20000	20000	1	0	1	0	0	2	2	0
2	1	337	1	5	3	2	0	0	0	99	99	99	99	0		99		99		99	1	0	0	1	1	1	19	19	2	1	4	1	3	1	4	0	0	3	0	0	2500	0	0	0	0	0	2	2	2
1	1	2137	1	5	3	2			0	99	99	99	99	0		99		99		99	99	99	99	99	0	99	28	28	2	3	4	1	4	4	4		0	1	1			99	99	99	99	99	1	99	99
1	1	1895	1	5	3	2	0	0	0	99	99	99	99	0		99		99		99	0	1	0	99	1	0	19	19	2	1	4	1	3	1	4		0	2	0			99	0	1	0	0	2	2	2
2	2	1272	2	1	3	2	0	0	0	99	99	99	99	0		99		99		99	1	0	0	0	1	0	21	21	2	2	3	1	3	1	4	0	0	2	0			99	0	0	0	0	2	2	1
2	1	1630	1	5	3	2			1	99	1	1	1	1	1	1	2	0		0	0	1	0	99	1	99	28	28	2	3	99	1	1	4	4	0	0	1	1	9000	9000	0	99	1	0	0	1	1	1
3	1	325	1	5	4	2	1	1	0	99	99	99	99	0		99		99		99	1	0	1	1	1	1	29	29	2	3	4	1	3	5	4		0	1	1			99	0	99	0	0	1	1	1
1	1	1399	1	5	4	2	1	1	0	99	99	99	99	0		99		99		99	1	0	1	99	1	0	99	26	2	3	4	99	1	5	4		0	2	0			99	0	1	0	0	1	1	1
1	1	576	1	5	3	2	0	0	0	99	99	99	99	0		99		99		99	0	1	0	99	1	0	44	44	2	4	4	1	3	4	4	0	0	1	1	12000	12000	0	0	0	0	0	1	1	1
2	1	2242	1	5	3	2	0	0	0	99	99	99	99	0		99		99		99	0	1	0	99	1	0	33	33	2	4	4	1	4	4	4		0	3	0	18000	18000	1	0	0	0	0	2	2	1
2	1	1684	1	5	3	2	0	0	0	99	99	99	99	0		99		99		99	1	0	0	99	0	1	36	36	2	4	4	1	3	4	4		0	5	0	15000	15000	1	0	0	0	0	99	2	99
2	1	2006	1	5	3	2			0	99	99	99	99	0		99		99		99	0	1	0	99	1	1	34	34	2	4	4	1	4	4	4		0	3	0			99	0	1	0	0	2	2	2
1	1	2454	1	5	4	2	1	0	0	99	99	99	99	0		99		99		99	0	1	0	99	0	1	99	23	2	2	3	1	4	4	4		0	3	0			99	0	1	0	0	1	1	1
2	1	1865	1	5	3	2	0	0	0	99	99	99	99	0		99		99		99	1	0	1	1	1	1	20	20	2	2	4	1	3	4	4	0	0	2	0	9000	9000	0	0	1	0	0	1	0	0
1	1	135	1	5	4	2	1	0	0	99	99	99	99	0		99		99		99	0	1	0	99	1	0	26	26	2	3	4	1	2	4	4		0	3	0	9000	9000	0	99	99	0	0	1	0	1
3	1	821	1	5	3	2	0	0	0	99	99	99	99	0		99		99		99	0	1	0	99	1	0	20	20	2	2	4	1	3	4	99		0	1	1			99	0	1	0	0	99	2	1
1	2	575	1	5	3	2	0	0	1	99	1	1	1	1	2	1	3	0		0	1	0	0	99	1	0	20	20	2	2	4	1	2	4	4	0	0	3	0	9750	9750	0	0	1	0	0	2	2	1
2	1	795	1	5	3	2	0	0	0	99	99	99	99	0		99		99		99	0	1	0	99	1	0	21	21	2	2	4	1	3	1	4	0	0	1	1			99	0	1	0	0	2	0	0
2	1	1041	1	5	3	2	0	0	0	99	99	99	99	0		99		99		99	1	0	0	99	1	1	21	21	2	2	4	1	3	1	99	0	0	2	0			99	0	1	0	0	2	2	0
2	2	532	2	1	3	2	0	0	0	99	99	99	99	0		99		99		99	0	1	0	99	0	99	18	18	2	1	3	99	4	1	99	0	0	1	1			99	0	1	0	0	2	2	2
2	1	1439	1	5	3	2	0	0	0	99	99	99	99	0		99		99		99	1	0	1	99	1	0	30	30	2	4	4	1	3	4	4		0	1	1	12000	12000	0	0	1	0	0	2	2	0
2	1	207	1	5	3	2	0	0	0	99	99	99	99	0		99		99		99	1	0	0	99	1	99	29	29	2	3	4	1	3	3	4		0	3	0			99	0	1	0	0	2	2	2
1	1	2151	1	5	4	2	1	0	0	99	99	99	99	0		99		99		99	1	0	1	1	1	0	99	20	2	2	4	1	3	5	4		0	1	1			99	0	1	0	0	1	1	1
1	1	2249	1	5	3	2	0	0	0	99	99	99	99	0		99		99		99	0	1	0	99	1	0	20	20	2	2	4	1	3	1	4		0	2	0			99	0	0	0	0	1	1	1
2	1	2021	1	5	3	2	0	0	0	99	99	99	99	0		99		99		99	1	0	1	1	1	1	23	23	2	2	4	1	4	1	4	0	0	3	0	6000	6000	0	0	1	0	0	2	2	2
1	1	302	1	5	3	2			0	99	99	99	99	0		99		99		99	0	1	0	99	1	1	27	27	2	3	4	1	3	4	4	0	0	3	0			99	99	1	0	0	1	1	1
3	1	1129	1	5	3	2	0	0	0	99	99	99	99	0		99		99		99	0	1	0	99	1	0	26	26	2	3	2	1	3	4	4		0	2	0	20000	20000	1	0	1	0	0	2	2	1
1	1	531	1	5	4	2	1	1	0	99	99	99	99	0		99		99		99	1	0	0	0	1	0	99	29	2	3	4	1	2	5	99		0	5	0			99	0	1	0	0	1	1	1
2	1	1862	1	5	3	2	0	0	0	99	99	99	99	0		99		99		99	1	0	0	0	1	0	18	18	2	1	4	1	3	1	4	0	0	3	0	8000	8000	0	0	0	0	0	2	2	1
1	1	748	1	5	4	2	1	0	0	99	99	99	99	0		99		99		99	1	0	1	0	1	0	99	35	2	4	4	99	2	5	4		0	1	1			99	0	1	0	0	1	1	1
1	1	286	1	5	3	2	0	1	0	99	99	99	99	0		99		99		99	0	1	0	99	1	0	20	20	2	2	4	1	3	1	4		0	2	0			99	0	1	0	0	99	2	2
3	1	994	1	5	3	2	0	0	1	99	1	1	1	1	1	1	3	0		0	1	0	0	99	1	0	31	31	2	4	4	1	1	4	4	0	0	1	1	12000	12000	0	0	0	0	0	2	2	2
2	2	382	3	5	3	2			99	0	99	99	99	0		99		99		99	99	99	99	99	0	99		29	2	3	99	99	99	99	99		0	99	99			99	99	99	99	99	99	99	99
1	1	627	1	5	3	2	0	0	0	99	99	99	99	0		99		99		99	0	1	0	99	1	0	21	21	2	2	4	1	3	1	4	0	0	3	0			99	0	0	0	0	2	2	0
1	1	836	1	5	4	2	1	1	0	99	99	99	99	0		99		99		99	1	0	1	1	1	1	99	31	2	4	4	1	4	99	4		0	5	0	10000	10000	0	0	99	0	0	1	0	0
2	1	1114	1	5	4	2	1	0	0	99	99	99	99	0		99		99		99	0	1	0	99	0	0	19	19	2	1	2	1	3	1	4		0	1	1			99	0	1	0	0	99	99	1
2	2	890	1	5	3	2			0	99	99	99	99	0		99		99		99	1	0	1	99	0	99	18	18	2	1	4	1	3	4	4		0	3	0			99	99	99	0	0	1	1	1
2	1	33	1	5	3	2	0	0	0	99	99	99	99	0		99		99		99	1	0	0	0	1	0	21	21	2	2	4	1	3	1	4	0	0	1	1	6000	6000	0	0	1	0	0	1	1	1
2	1	1170	1	5	4	2	1	0	0	99	99	99	99	0		99		99		99	1	0	0	99	1	1	28	28	2	3	4	1	3	4	4	0	0	5	0	9000	9000	0	0	0	0	0	0	1	1
2	1	361	1	5	3	2	0	0	0	99	99	99	99	0		99		99		99	1	0	0	1	1	1	19	19	2	1	4	1	3	1	4	0	0	2	0	0	2500	0	0	0	0	0	2	2	1
3	1	976	1	5	3	2	0	0	1	99	1	1	1	1	1	100		1	3	0	0	1	0	99	0	1	24	24	2	2	4	1	1	0	4		0	1	1	12000	12000	0	0	0	0	0	1	1	1
1	1	943	1	5	3	2	0	0	0	99	99	99	99	0		99		99		99	0	1	0	99	0	99	26	26	2	3	4	1	2	4	99	0	0	3	0	30000	30000	1	99	0	0	0	1	99	1
2	1	1736	1	5	3	2	0		0	99	99	99	99	0		99		99		99	99	99	99	99	1	99	20	20	2	2	99	99	3	1	4		0	99	99			99	0	0	0	0	99	99	99
2	1	791	1	5	3	2	0	0	0	99	99	99	99	0		99		99		99	1	0	0	99	1	0	21	21	2	2	4	1	3	1	4	0	0	3	0			99	0	1	0	0	2	2	1
2	1	2102	1	5	3	2	0	0	0	99	99	99	99	0		99		99		99	1	0	1	0	1	0	21	21	2	2	4	1	3	0	4	0	0	3	0	0	2500	0	0	1	0	0	0	0	0
2	1	1824	1	5	3	2	0	0	0	99	99	99	99	0		99		99		99	1	0	0	99	1	0	31	31	2	4	4	1	3	4	4	0	0	1	1	20000	20000	1	0	1	0	0	1	1	1
1	2	1068	1	5	4	2	1	0	0	99	99	99	99	0		99		99		99	0	1	0	99	1	0	21	21	2	2	4	1	3	1	4	0	0	1	1			99	0	0	0	0	2	2	0
3	2	2364	2	1	3	2	0	0	0	99	99	99	99	0		99		99		99	1	0	1	0	1	1	31	31	2	4	4	1	4	4	4		0	2	0	160000	160000	1	0	1	0	0	2	2	2
3	1	37	1	5	3	2			0	99	99	99	99	0		99		99		99	0	1	0	99	0	0	48	48	2	4	4	1	2	5	4		0	3	0	20000	20000	1	1	0	0	0	2	2	2
2	1	1130	1	5	3	2	0	0	0	99	99	99	99	0		99		99		99	0	1	0	99	1	0	19	19	2	1	4	1	2	5	4	0	0	3	0	7500	7500	0	0	0	0	0	1	2	1
1	1	1240	1	5	4	2	1	1	0	99	99	99	99	0		99		99		99	1	0	0	99	1	1	99	25	2	3	4	1	2	4	4		0	1	1			99	0	1	0	0	1	1	1
2	1	1551	1	5	4	2	1	0	1	99	1	1	1	1	1	1	2	0		0	1	0	1	1	1	0	18	18	2	1	4	1	2	4	4	0	0	1	1	7500	7500	0	0	1	0	0	99	2	1
2	1	322	1	5	4	2	1	1	0	99	99	99	99	0		99		99		99	1	0	0	0	1	1	28	28	2	3	4	1	4	4	4	0	0	5	0	9000	9000	0	1	1	0	0	2	2	0
2	1	265	1	5	3	2	0	0	0	99	99	99	99	0		99		99		99	1	0	1	1	1	1	19	19	2	1	3	1	3	1	4		0	2	0	6000	6000	0	0	1	0	0	1	1	1
2	1	2165	1	5	3	2	0	0	0	99	99	99	99	0		99		99		99	1	0	0	99	0	1	20	20	2	2	4	1	3	1	4		0	1	1			99	99	1	99	0	0	2	0
2	2	714	2	1	3	2	0	0	0	99	99	99	99	0		99		99		99	1	0	1	0	1	1	18	18	2	1	3	1	3	1	4	0	0	1	1	4000	4000	0	0	0	0	0	2	2	0
1	1	2027	1	5	3	2	0	1	0	99	99	99	99	0		99		99		99	0	1	0	99	1	1	20	20	2	2	4	1	3	1	4		0	2	0			99	0	1	0	0	2	2	2
3	1	1196	1	5	3	2	0	0	0	99	99	99	99	0		99		99		99	1	0	0	1	1	1	25	25	2	3	3	1	3	5	4		0	2	0			99	0	1	0	0	1	1	1
3	1	487	1	5	4	2	1	1	0	99	99	99	99	0		99		99		99	1	0	1	99	0	0	27	27	2	3	4	1	2	99	4	0	0	2	0			99	1	1	0	0	2	2	1
2	2	1917	2	1	3	2	0	0	0	99	99	99	99	0		99		99		99	0	1	0	99	1	1	32	32	2	4	4	1	4	4	4		0	1	1	12000	12000	0	0	1	0	0	2	2	1
3	1	1364	1	5	3	2	0	0	1	99	1	1	1	1	3	1	3	0		0	1	0	0	0	1	1	37	37	2	4	4	1	4	4	4		0	1	1			99	0	1	0	0	1	1	2
2	1	1367	1	5	3	2	0	0	0	99	99	99	99	0		99		99		99	0	1	0	99	1	1	19	19	2	1	3	1	3	1	4		0	3	0	5000	5000	0	0	1	0	0	0	1	1
2	1	415	1	5	3	2	0	0	0	99	99	99	99	0		99		99		99	0	1	0	99	0	1	26	26	2	3	4	1	4	2	4	2	1	3	0	7000	7000	0	0	1	0	0	1	2	1
2	1	987	1	5	3	2	0	0	0	99	99	99	99	0		99		99		99	99	99	99	0	0	99	21	21	2	2	4	1	3	1	4	0	0	1	1	0	2500	0	99	99	99	99	99	99	1
2	2	1954	1	5	3	2	0	0	0	99	99	99	99	0		99		99		99	1	0	0	0	1	1	20	20	2	2	4	1	3	1	4	0	0	3	0	10000	10000	0	0	0	0	0	1	1	1
2	1	997	1	5	3	2	0	0	0	99	99	99	99	0		99		99		99	0	1	0	99	1	1	19	19	2	1	4	1	3	1	4		0	3	0	4000	4000	0	0	1	0	0	2	2	2
2	1	1044	1	5	3	2	0	0	0	99	99	99	99	0		99		99		99	0	1	0	99	1	1	19	19	2	1	4	1	3	1	4	0	0	3	0			99	0	1	0	0	2	2	0
2	1	1880	1	5	3	2	0	0	0	99	99	99	99	0		99		99		99	0	1	0	99	1	1	18	18	2	1	3	1	3	1	4	0	0	1	1	9000	9000	0	0	0	0	0	2	2	1
2	1	1101	1	5	3	2	0	0	0	99	99	99	99	0		99		99		99	1	0	1	0	1	1	27	27	2	3	4	1	4	3	4		0	3	0			99	99	1	0	0	0	2	0
3	1	2202	1	5	4	2	1	1	1	99	1	1	1	1	1	100		1	3	0	0	1	0	99	1	1	32	32	2	4	4	1	2	4	4		0	2	0			99	0	0	0	0	2	2	1
2	1	2348	1	5	3	2	0	0	1	99	1	1	1	1	2	1	2	0		0	99	99	99	99	0	1	23	23	2	2	4	1	3	1	4		0	1	1			99	99	99	99	99	1	1	1
2	1	321	1	5	3	2	0	0	0	99	99	99	99	0		99		99		99	1	0	1	0	1	1	33	33	2	4	4	1	4	4	4	0	0	3	0	20000	20000	1	0	1	0	0	2	2	1
2	1	25	1	5	3	2	0	0	0	99	99	99	99	0		99		99		99	0	1	0	99	1	1	20	20	2	2	4	1	3	1	4	0	0	2	0			99	0	1	0	0	2	2	2
3	1	1546	1	5	4	2	1	1	0	99	99	99	99	0		99		99		99	1	0	1	1	1	1	24	24	2	2	4	1	3	4	4		0	1	1			99	1	1	0	0	2	2	1
2	1	2031	1	5	3	2	0	1	0	99	99	99	99	0		99		99		99	0	1	0	99	1	99	44	44	2	4	4	1	3	4	4	0	0	3	0			99	99	99	99	99	2	2	2
3	1	776	1	5	4	2	1	0	0	99	99	99	99	0		99		99		99	1	0	0	0	0	1	34	34	2	4	4	1	2	4	4		0	1	1			99	0	0	0	0	2	2	1
1	1	1494	1	5	3	2		1	0	99	99	99	99	0		99		99		99	1	0	0	0	1	0	99	32	2	4	4	1	3	5	99		0	2	0			99	0	1	0	0	1	1	1
1	1	1514	1	5	4	2	1	0	0	99	99	99	99	0		99		99		99	1	0	0	99	1	0	99	26	2	3	4	3	2	5	4		0	2	0			99	0	0	0	0	1	1	1
1	2	1923	2	3	3	2	0	0	0	99	99	99	99	0		99		99		99	1	0	1	99	1	1	41	41	2	4	4	1	4	3	4	0	0	2	0	120000	120000	1	0	0	0	0	2	2	0
1	2	1598	1	5	3	2		0	0	99	99	99	99	0		99		99		99	0	1	0	99	0	0	50	50	2	4	4	99	1	4	99		0	2	0			99	0	0	0	0	0	1	1
2	1	2097	1	5	4	2	1	0	0	99	99	99	99	0		99		99		99	1	0	1	1	1	1	32	32	2	4	4	1	99	4	4	0	0	3	0	13000	13000	0	0	0	0	0	2	2	0
2	1	790	1	5	3	2	0	0	0	99	99	99	99	0		99		99		99	1	0	0	0	1	1	20	20	2	2	4	1	3	1	4	0	0	3	0	7500	7500	0	0	0	0	0	2	2	1
2	1	1110	1	5	3	2	0	0	0	99	99	99	99	0		99		99		99	1	0	0	1	0	1	20	20	2	2	4	1	3	1	4		0	2	0			99	0	0	0	0	2	2	1
2	1	601	1	5	3	2	0	0	0	99	99	99	99	0		99		99		99	1	0	1	1	1	0	25	25	2	3	4	1	2	4	4		0	3	0	10000	10000	0	0	1	0	0	2	2	1
2	1	1724	1	5	3	2	0	0	0	99	99	99	99	0		99		99		99	1	0	1	1	1	1	21	21	2	2	4	1	3	1	4	0	0	2	0	100000	100000	1	99	99	0	0	1	1	1
2	1	2185	1	5	3	2	0	0	1	99	1	1	1	1	1	1	3	0		0	0	1	0	99	0	0	20	20	2	2	4	1	4	1	4	0	0	1	1	6000	6000	0	99	1	0	0	99	1	1
2	1	1870	1	5	3	2	0	0	0	99	99	99	99	0		99		99		99	1	0	0	0	1	0	32	32	2	4	4	1	4	3	4	0	0	3	0			99	0	0	0	0	2	2	2
1	1	819	1	5	3	2	0	0	0	99	99	99	99	0		99		99		99	0	1	0	99	1	0	28	28	2	3	4	1	3	3	4	0	0	5	0			99	0	0	0	0	2	2	1
1	1	299	1	5	3	2	0	0	0	99	99	99	99	0		99		99		99	0	1	0	99	1	1	19	19	2	1	4	1	3	1	4		0	2	0			99	0	1	0	0	2	99	99
2	1	1783	1	5	3	2	0	0	0	99	99	99	99	0		99		99		99	1	0	0	0	1	1	22	22	2	2	4	1	3	1	4	0	0	2	0	8000	8000	0	0	1	0	0	2	2	0
1	2	2277	2	3	3	2	0	0	0	99	99	99	99	0		99		99		99	0	1	0	99	1	1	22	22	2	2	4	1	3	4	4	0	0	5	0	9500	9500	0	0	0	0	0	2	1	0
2	1	2112	1	5	4	2	1	1	1	99	1	1	1	1	1	1	2	0		0	99	99	99	99	0	0	26	26	2	3	4	1	4	4	4	0	0	1	1			99	99	0	0	0	1	1	1
3	1	362	1	5	3	2	0	0	0	99	99	99	99	0		99		99		99	1	0	0	99	0	1	56	56	2	4	4	1	99	4	99		0	1	1			99	0	0	0	0	2	2	0
3	1	464	1	5	4	2	1	1	0	99	99	99	99	0		99		99		99	0	1	0	99	1	1	23	23	2	2	99	1	2	0	4		0	1	1	15000	15000	1	0	0	0	0	1	1	1
1	2	858	1	5	3	2	0	0	0	99	99	99	99	0		99		99		99	0	1	0	0	1	0	20	20	2	2	4	1	1	0	4	2	1	3	0	9000	9000	0	0	1	0	0	1	1	1
2	2	992	2	1	3	2	0	0	0	99	99	99	99	0		99		99		99	0	1	0	99	1	0	18	18	2	1	3	3	3	1	4		0	2	0			99	0	0	0	0	1	2	1
2	2	1246	1	5	3	2	0	0	0	99	99	99	99	0		99		99		99	0	1	0	99	1	1	21	21	2	2	4	1	3	4	4	0	0	1	1			99	0	1	0	0	1	0	0
1	2	323	1	5	3	2	0	0	0	99	99	99	99	0		99		99		99	1	0	0	99	1	1	28	28	2	3	4	1	4	5	4		0	3	0			99	0	0	0	0	0	0	0
1	1	1558	1	5	4	2	1	0	0	99	99	99	99	0		99		99		99	1	0	0	1	0	1	20	20	2	2	4	1	3	1	99		0	5	0			99	0	1	0	3	2	2	1
2	2	271	1	5	3	2	0	0	0	99	99	99	99	0		99		99		99	1	0	0	0	1	99	19	19	2	1	4	1	3	1	4	0	0	3	0			99	0	0	0	0	2	2	1
1	2	168	1	5	3	2	0	0	0	99	99	99	99	0		99		99		99	0	1	0	99	1	0	23	23	2	2	4	1	3	3	4	0	0	3	0			99	0	0	0	0	2	2	0
1	1	1822	1	5	3	2	0	0	0	99	99	99	99	0		99		99		99	1	0	1	0	1	0	23	23	2	2	4	1	3	1	4	0	0	3	0	9000	9000	0	0	0	3	0	2	2	2
1	1	718	1	5	3	2	0	0	0	99	99	99	99	0		99		99		99	0	1	0	99	0	1	36	36	2	4	2	1	2	4	4		0	2	0			99	0	1	0	0	1	1	1
2	1	2182	1	5	3	2	0	0	0	99	99	99	99	0		99		99		99	1	0	0	99	0	1	33	33	2	4	4	1	4	4	4	0	0	1	1			99	0	1	0	0	99	99	1
1	1	1475	1	5	3	2	0	0	0	99	99	99	99	0		99		99		99	0	1	0	99	1	0	99	36	2	4	4	1	3	5	4		0	3	0			99	0	1	0	0	1	1	1
2	1	548	1	5	4	2	1	0	0	99	99	99	99	0		99		99		99	1	0	1	1	1	1	24	24	2	2	4	1	4	4	4	0	0	1	1	10000	10000	0	0	1	0	0	1	1	1
1	1	422	1	5	3	2	0	0	0	99	99	99	99	0		99		99		99	0	1	0	99	0	99	20	20	2	2	99	99	2	5	99	0	0	3	0			99	99	1	0	0	99	99	99
1	2	1245	1	5	3	2	0	0	0	99	99	99	99	0		99		99		99	0	1	0	99	1	0	17	17	1	1	4	1	3	1	4	0	0	1	1			99	0	0	0	0	2	2	0
2	1	760	1	5	3	2	0	0	0	99	99	99	99	0		99		99		99	1	0	1	1	1	99	20	20	2	2	4	1	3	1	4		0	2	0	15000	15000	1	0	0	0	0	1	1	1
2	1	2255	1	5	3	2	0	0	0	99	99	99	99	0		99		99		99	1	0	0	99	1	0	21	21	2	2	4	99	3	1	4	0	0	3	0			99	0	99	0	0	1	99	99
2	1	1838	1	5	3	2	0	0	0	99	99	99	99	0		99		99		99	1	0	1	0	1	1	19	19	2	1	4	1	3	1	4	0	0	3	0	0	2500	0	0	1	0	0	2	2	0
2	1	511	1	5	3	2	0	0	0	99	99	99	99	0		99		99		99	0	1	0	99	1	1	15	15	1	1	4	1	2	1	4	0	0	3	0			99	0	0	0	0	2	2	1
1	1	77	1	5	4	2	1	1	0	99	99	99	99	0		99		99		99	1	0	0	0	1	0	99	34	2	4	4	99	4	5	4		0	1	1			99	0	1	0	0	1	1	1
1	1	1241	1	5	3	2	0	0	0	99	99	99	99	0		99		99		99	0	1	0	99	1	1	20	20	2	2	4	1	3	1	4	0	0	1	1	30000	30000	1	0	0	0	0	1	1	1
1	1	190	2	2	3	2			0	99	99	99	99	0		99		99		99	1	0	1	0	1	0	20	20	2	2	3	99	3	1	4	0	0	2	0	0	2500	0	0	1	0	0	99	99	99
2	1	520	1	5	3	2	0	0	0	99	99	99	99	0		99		99		99	1	0	1	0	0	0	21	21	2	2	4	1	4	4	4		0	1	1			99	0	1	0	0	0	0	0
3	1	2278	1	5	3	2	0	0	1	99	1	1	1	1	1	1	3	0		0	0	1	0	99	1	1	27	27	2	3	4	1	3	4	4		0	2	0	10600	10600	0	0	0	0	0	2	2	0
2	1	243	1	5	3	2	0	0	0	99	99	99	99	0		99		99		99	0	1	0	99	1	99	19	19	2	1	3	1	3	1	4	0	0	2	0			99	0	1	0	0	0	0	0
1	1	1756	1	5	4	2	1	1	0	99	99	99	99	0		99		99		99	0	1	0	99	1	0	99	31	2	4	4	99	1	5	4		0	2	0			99	0	0	0	0	1	1	1
2	2	351	1	5	3	2	0	0	0	99	99	99	99	0		99		99		99	0	1	0	99	1	1	24	24	2	2	4	1	3	5	4	0	0	1	1	8000	8000	0	0	0	0	0	2	2	0
3	1	1762	2	1	3	2	0	1	0	99	99	99	99	0		99		99		99	1	0	1	0	1	0	24	24	2	2	3	1	3	4	4		0	2	0	9000	9000	0	1	0	0	0	2	2	1
1	1	832	1	5	4	2	1	1	0	99	99	99	99	0		99		99		99	1	0	0	0	1	0	99	23	2	2	4	1	4	5	4		0	1	1			99	0	0	0	0	1	1	1
2	2	1461	1	5	3	2			0	99	99	99	99	0		99		99		99	1	0	0	99	1	1	21	21	2	2	4	99	3	1	4		0	3	0	6000	6000	0	1	1	0	0	1	2	1
3	1	879	1	5	4	2	1	1	1	99	1	1	1	1	1	1	3	0		0	0	1	0	99	0	1	26	26	2	3	99	1	3	0	4		0	1	1	20000	20000	1	0	0	0	0	1	1	1
2	1	28	1	5	3	2	0	0	0	99	99	99	99	0		99		99		99	0	1	0	99	1	1	22	22	2	2	4	1	3	1	4	0	0	2	0	0	2500	0	0	1	0	0	2	2	0
2	2	1754	2	1	3	2	0	0	0	99	99	99	99	0		99		99		99	1	0	1	0	1	1	19	19	2	1	3	1	3	1	4	0	0	1	1			99	0	0	0	0	2	2	0
1	2	1575	1	5	4	2	1	0	0	99	99	99	99	0		99		99		99	1	0	0	0	1	1	27	27	2	3	4	1	2	5	4		0	1	1	20000	20000	1	0	1	0	0	1	1	1
1	1	2503	1	5	3	2	0	0	0	99	99	99	99	0		99		99		99	0	1	0	99	1	1	18	18	2	1	4	1	3	1	4		0	2	0			99	0	1	0	0	2	2	99
2	1	1941	1	5	3	2			0	99	99	99	99	0		99		99		99	1	0	1	99	0	99	21	21	2	2	99	1	3	1	4		0	2	0			99	99	99	99	99	99	99	1
2	1	255	1	5	3	2	0	0	0	99	99	99	99	0		99		99		99	0	1	0	99	1	0	19	19	2	1	3	1	3	1	4	0	0	2	0	0	2500	0	0	1	0	0	2	2	2
3	1	91	1	5	4	2	1	1	0	99	99	99	99	0		99		99		99	0	1	0	99	1	1	31	31	2	4	4	1	2	0	4		0	1	1	15000	15000	1	0	0	0	0	1	1	1
2	1	1190	1	5	3	2		0	0	99	99	99	99	0		99		99		99	1	0	0	0	0	99	20	20	2	2	4	1	3	1	4	0	0	1	1			99	0	1	99	99	1	1	1
1	1	386	1	5	4	2	1	0	0	99	99	99	99	0		99		99		99	0	1	0	99	1	0	22	22	2	2	4	1	3	1	4		0	2	0			99	0	1	0	0	2	2	2
3	1	2039	1	5	3	2	0	0	0	99	99	99	99	0		99		99		99	1	0	1	0	0	1	33	33	2	4	4	1	1	4	99	0	0	5	0	30000	30000	1	0	1	0	0	2	2	0
2	1	153	1	5	3	2	0		0	99	99	99	99	0		99		99		99	1	0	0	0	0	0	19	19	2	1	4	2	99	1	4		0	3	0			99	0	99	99	99	1	1	99
2	2	2105	1	5	3	2	0	0	0	99	99	99	99	0		99		99		99	0	1	0	99	1	1	24	24	2	2	3	1	4	4	4	0	0	1	1	10200	10200	0	0	0	0	0	2	2	2
1	1	1470	1	5	3	2	0	0	0	99	99	99	99	0		99		99		99	0	1	0	99	1	0	20	20	2	2	2	1	3	0	99		0	2	0			99	0	0	0	0	0	0	0
2	1	1360	1	5	4	2	1	0	1	99	1	1	1	1	1	1	3	0		0	1	0	0	99	0	1	32	32	2	4	4	1	4	4	4	0	0	3	0	7800	7800	0	0	1	0	0	2	2	0
2	1	663	1	5	3	2	0	0	0	99	99	99	99	0		99		99		99	99	99	99	0	1	0	30	30	2	4	4	1	4	3	4	0	0	1	1			99	0	0	0	0	99	99	1
2	2	501	2	1	3	2	0	0	0	99	99	99	99	0		99		99		99	1	0	1	0	1	1	21	21	2	2	4	1	3	1	4	0	0	2	0	5000	5000	0	0	1	0	0	2	2	1
1	1	297	1	5	4	2	1	0	0	99	99	99	99	0		99		99		99	1	0	0	0	1	1	99	42	2	4	4	1	3	5	4		0	1	1			99	99	1	0	0	1	1	1
2	1	1893	1	5	3	2	0	0	0	99	99	99	99	0		99		99		99	1	0	0	0	1	0	37	37	2	4	4	1	4	4	4	0	0	3	0	10000	10000	0	0	0	0	0	2	2	1
1	1	2012	1	5	4	2	1	1	0	99	99	99	99	0		99		99		99	1	0	0	99	1	0	99	31	2	4	4	99	4	5	4		0	1	1			99	0	1	0	0	1	1	1
2	2	1591	2	1	4	2	1	0	0	99	99	99	99	0		99		99		99	0	1	0	99	1	0	20	20	2	2	4	1	3	1	4	0	0	3	0	6000	6000	0	0	0	0	0	1	1	1
2	1	1821	1	5	3	2	0	0	0	99	99	99	99	0		99		99		99	1	0	1	1	1	0	24	24	2	2	4	1	4	4	4		0	3	0	7000	7000	0	0	1	0	0	2	2	1
1	1	1661	1	5	3	2	0	0	0	99	99	99	99	0		99		99		99	0	1	0	99	1	0	31	31	2	4	4	1	1	0	99	0	0	5	0	5000	5000	0	0	0	0	0	1	1	1
3	1	480	1	5	4	2	1	1	0	99	99	99	99	0		99		99		99	1	0	1	1	1	1	21	21	2	2	3	1	2	4	4		0	1	1			99	0	1	0	99	1	1	1
3	1	673	1	5	3	2	0	0	0	99	99	99	99	0		99		99		99	0	1	0	99	1	0	42	42	2	4	4	1	1	4	4		0	1	1	18000	18000	1	99	99	99	99	0	0	0
3	1	1505	1	5	4	2	1	1	0	99	99	99	99	0		99		99		99	1	0	1	0	1	1	25	25	2	3	4	1	1	4	4	0	0	1	1	15000	15000	1	0	1	0	0	1	1	1
1	2	2342	1	5	3	2	0	0	0	99	99	99	99	0		99		99		99	1	0	0	1	0	1	21	21	2	2	4	1	3	1	4		0	3	0			99	99	99	99	99	1	0	1
1	1	1007	1	5	3	2	0		0	99	99	99	99	0		99		99		99	1	0	1	0	1	0	99	32	2	4	3	1	2	5	99		0	2	0			99	0	1	0	0	1	1	1
3	1	713	1	5	3	2	0	0	0	99	99	99	99	0		99		99		99	1	0	0	99	1	1	27	27	2	3	3	1	2	4	4	0	0	1	1	10000	10000	0	0	1	0	0	2	2	2
3	1	1702	1	5	3	2		0	1	99	1	1	1	1	1	100		1	3	0	99	99	99	99	1	1	33	33	2	4	4	1	2	4	4		0	3	0	18000	18000	1	0	0	0	0	99	99	1
1	2	854	2	3	4	2	1	0	0	99	99	99	99	0		99		99		99	1	0	0	0	1	1	30	30	2	4	4	1	4	4	4	0	0	1	1	25000	25000	1	0	0	0	0	1	1	1
2	1	2463	1	5	3	2	0	0	0	99	99	99	99	0		99		99		99	0	1	0	99	1	0	26	26	2	3	4	1	3	3	4	0	0	3	0	8000	8000	0	0	0	0	0	2	2	1
2	1	1064	1	5	3	2	0	0	0	99	99	99	99	0		99		99		99	1	0	0	0	1	1	22	22	2	2	4	1	4	1	4	0	0	5	0			99	0	1	0	0	2	2	0
2	1	2199	1	5	3	2	0	0	0	99	99	99	99	0		99		99		99	1	0	1	0	1	1	21	21	2	2	4	1	3	1	99		0	1	1	7000	7000	0	99	1	0	0	1	1	1
3	1	1964	1	5	3	2			1	99	100	100	100	100		100		1	2	99	0	1	0	99	1	1	29	29	2	3	4	1	99	99	4		0	2	0	13000	13000	0	0	1	0	0	2	2	99
3	1	2103	1	5	4	2	1	0	0	99	99	99	99	0		99		99		99	1	0	1	99	1	1	30	30	2	4	4	1	2	4	4		0	1	1	15000	15000	1	0	0	0	0	2	2	1
2	1	1686	1	5	3	2	0	0	0	99	99	99	99	0		99		99		99	1	0	0	99	1	0	20	20	2	2	99	1	3	1	4		0	2	0			99	0	0	0	0	99	1	1
2	1	441	1	5	3	2	0	0	0	99	99	99	99	0		99		99		99	1	0	1	0	1	1	20	20	2	2	4	1	3	1	99		0	3	0			99	0	0	0	0	1	1	1
3	1	2246	1	5	4	2	1	0	0	99	99	99	99	0		99		99		99	1	0	0	0	1	1	23	23	2	2	4	1	2	4	99		0	5	0	15000	15000	1	0	1	0	0	0	0	0
3	1	23	1	5	4	2	1	0	0	99	99	99	99	0		99		99		99	0	1	0	99	1	1	24	24	2	2	4	1	4	4	99		0	1	1	35000	35000	1	0	1	0	0	2	2	1
3	1	1974	1	5	3	2	0	0	0	99	99	99	99	0		99		99		99	1	0	1	1	0	0	22	22	2	2	4	1	99	4	99		0	99	99			99	0	1	0	0	0	0	0
1	1	1273	1	5	3	2	0	0	0	99	99	99	99	0		99		99		99	1	0	0	0	1	0	43	43	2	4	4	1	1	3	4		0	3	0	12000	12000	0	0	0	0	0	2	2	0
3	1	1825	2	1	3	2	0	0	0	99	99	99	99	0		99		99		99	1	0	1	1	1	0	41	41	2	4	4	1	3	4	99	0	0	3	0	20000	20000	1	0	1	0	0	0	2	0
1	2	1899	1	5	3	2	0	0	0	99	99	99	99	0		99		99		99	0	1	0	99	1	0	18	18	2	1	4	1	3	1	4	0	0	1	1	0	2500	0	0	1	0	0	0	2	0
2	2	500	2	2	3	2		0	0	99	99	99	99	0		99		99		99	1	0	1	1	1	1	21	21	2	2	4	1	3	1	4		0	2	0			99	0	1	0	2	99	99	99
1	1	1311	1	5	3	2	0	0	0	99	99	99	99	0		99		99		99	0	1	0	99	1	1	18	18	2	1	4	99	2	1	99		0	3	0			99	0	1	0	0	99	99	99
1	2	1047	1	5	3	2			0	99	99	99	99	0		99		99		99	0	1	0	99	1	0	30	30	2	4	4	1	3	4	4	0	0	1	1	18000	18000	1	99	99	0	0	2	2	1
2	1	1299	1	5	3	2	0	0	0	99	99	99	99	0		99		99		99	1	0	0	0	0	99	20	20	2	2	4	1	3	1	4	0	0	1	1			99	0	1	0	0	99	2	99
3	1	1473	1	5	4	2	1	0	0	99	99	99	99	0		99		99		99	1	0	0	0	1	1	23	23	2	2	4	1	4	4	4		0	2	0			99	0	1	0	0	2	2	0
2	2	203	2	1	3	2	0	0	0	99	99	99	99	0		99		99		99	1	0	1	0	1	0	19	19	2	1	3	99	3	1	4		0	1	1			99	0	0	0	0	1	1	1
2	1	1929	1	5	3	2	0	0	0	99	99	99	99	0		99		99		99	1	0	1	0	0	0	19	19	2	1	4	1	3	1	4		0	2	0			99	0	1	0	0	99	99	99
2	2	789	2	1	3	2	0	0	0	99	99	99	99	0		99		99		99	1	0	0	99	1	1	25	25	2	3	4	1	4	3	4		0	1	1	15000	15000	1	0	0	0	0	2	2	1
1	1	1001	1	5	3	2	0	1	0	99	99	99	99	0		99		99		99	0	1	0	99	1	0	16	16	1	1	4	1	2	1	4	0	0	3	0			99	99	99	99	99	2	2	1
1	1	1493	1	5	3	2	0	0	0	99	99	99	99	0		99		99		99	1	0	0	99	1	0	18	18	2	1	4	1	1	1	4		0	1	1			99	0	1	0	0	2	2	2
2	1	1965	1	5	3	2	0	1	0	99	99	99	99	0		99		99		99	1	0	0	0	1	1	29	29	2	3	4	1	4	4	4	0	0	1	1	15000	15000	1	0	1	0	0	2	2	0
3	1	886	1	5	4	2	1	0	0	99	99	99	99	0		99		99		99	1	0	0	99	1	1	27	27	2	3	4	1	2	3	4		0	1	1			99	0	0	0	0	99	0	1
3	1	1743	2	1	4	2	1	0	0	99	99	99	99	0		99		99		99	1	0	1	99	1	1	25	25	2	3	3	1	2	4	4		0	1	1	20000	20000	1	0	0	0	0	2	2	2
2	1	632	1	5	4	2	1	1	1	99	1	1	1	1	1	1	3	0		0	99	99	99	99	0	99	25	25	2	3	99	1	3	3	4		0	3	0			99	0	1	99	99	1	1	1
1	1	1490	1	5	4	2	1	0	0	99	99	99	99	0		99		99		99	1	0	1	0	1	0	99	19	2	1	4	1	2	5	99		0	5	0			99	0	1	0	0	1	1	1
3	1	564	2	1	3	2	0	0	0	99	99	99	99	0		99		99		99	1	0	1	1	1	1	25	25	2	3	4	1	3	4	4		0	1	1			99	0	0	0	0	0	0	1
2	1	1442	1	5	3	2	0	0	0	99	99	99	99	0		99		99		99	0	1	0	99	0	99	28	28	2	3	4	1	2	3	4	0	0	3	0	8000	8000	0	99	0	0	0	0	2	0
2	2	492	2	1	3	2	0	0	0	99	99	99	99	0		99		99		99	1	0	1	1	1	1	19	19	2	1	3	1	3	1	4		0	2	0			99	0	1	0	0	2	2	1
2	2	1993	2	1	3	2			0	99	99	99	99	0		99		99		99	1	0	1	1	1	0	18	18	2	1	3	99	99	1	4		0	2	0	0	2500	0	1	1	0	0	99	99	1
2	1	1254	1	5	3	2	0	0	0	99	99	99	99	0		99		99		99	0	1	0	99	1	1	18	18	2	1	4	1	2	1	4		0	3	0	9000	9000	0	0	1	0	0	0	2	0
2	1	702	1	5	3	2	0	0	0	99	99	99	99	0		99		99		99	1	0	0	99	1	1	34	34	2	4	4	1	4	3	4	0	0	3	0			99	0	0	0	0	2	2	0
3	1	779	1	5	4	2	1	1	0	99	99	99	99	0		99		99		99	1	0	0	0	1	1	37	37	2	4	4	1	2	5	4		0	2	0			99	0	0	0	0	2	2	2
1	1	785	1	5	3	2	0	0	0	99	99	99	99	0		99		99		99	99	99	99	99	1	1	19	19	2	1	4	1	3	0	4		0	3	0			99	0	1	0	0	2	2	2
1	1	291	1	5	3	2	0	0	0	99	99	99	99	0		99		99		99	1	0	0	99	1	1	20	20	2	2	4	1	3	1	4		0	2	0	5000	5000	0	0	1	0	0	2	2	1
3	1	550	1	5	3	2	0	0	0	99	99	99	99	0		99		99		99	0	1	0	99	0	1	27	27	2	3	4	1	3	0	4		0	1	1	12000	12000	0	0	0	0	0	1	1	1
3	1	1501	1	5	3	2	0	0	0	99	99	99	99	0		99		99		99	99	99	99	99	1	1	28	28	2	3	4	1	99	3	4	0	0	3	0	20000	20000	1	0	1	0	0	2	2	0
1	2	864	2	2	4	2	1	0	0	99	99	99	99	0		99		99		99	1	0	0	99	1	0	20	20	2	2	4	1	3	1	4		0	3	0			99	0	1	0	0	2	2	1
1	1	1348	1	5	4	2	1	0	0	99	99	99	99	0		99		99		99	1	0	0	0	1	0	99	27	2	3	4	99	3	5	4		0	1	1			99	0	1	0	0	1	1	1
2	1	694	1	5	3	2	0	0	0	99	99	99	99	0		99		99		99	1	0	0	99	1	1	20	20	2	2	4	1	3	1	4	0	0	2	0	0	2500	0	0	1	0	0	2	2	2
1	1	839	1	5	3	2	0	0	1	99	100	100	100	100		100		1	2	99	99	99	99	99	1	0	48	48	2	4	99	1	3	99	99		0	3	0	20000	20000	1	0	0	0	0	1	1	1
1	1	867	1	5	3	2	0	0	0	99	99	99	99	0		99		99		99	1	0	1	1	1	0	21	21	2	2	4	1	4	1	4	0	0	1	1	12000	12000	0	0	1	0	0	1	0	1
1	1	719	1	5	3	2			0	99	99	99	99	0		99		99		99	1	0	0	99	1	0	28	28	2	3	4	1	4	4	4	0	0	1	1	20000	20000	1	0	0	0	0	2	2	1
1	1	2403	1	5	3	2	0	0	0	99	99	99	99	0		99		99		99	0	1	0	99	1	0	18	18	2	1	4	1	3	1	4	0	0	2	0			99	0	0	0	0	2	2	1
1	1	655	1	5	3	2	0	0	0	99	99	99	99	0		99		99		99	1	0	0	99	0	1	18	18	2	1	4	1	4	3	4	0	0	3	0	10000	10000	0	0	1	0	0	2	2	0
3	1	1015	1	5	3	2	0	0	0	99	99	99	99	0		99		99		99	0	1	0	99	1	1	48	48	2	4	4	1	3	3	4	0	0	1	1	30000	30000	1	0	0	0	0	2	2	1
3	1	750	1	5	4	2	1	1	0	99	99	99	99	0		99		99		99	1	0	1	1	1	0	32	32	2	4	4	1	4	4	4	0	0	3	0			99	1	0	0	0	1	1	1
3	1	140	1	5	4	2	1	1	0	99	99	99	99	0		99		99		99	1	0	0	99	1	1	40	40	2	4	4	1	3	3	4		0	1	1	50000	50000	1	0	1	97	97	2	2	2
3	1	326	1	5	3	2	0	1	0	99	99	99	99	0		99		99		99	0	1	0	99	0	0	50	50	2	4	4	1	2	3	4	0	0	2	0	15000	15000	1	0	0	0	0	2	2	1
1	1	1942	1	5	3	2	0	0	0	99	99	99	99	0		99		99		99	1	0	0	99	1	0	99	32	2	4	4	1	4	99	4		0	1	1			99	1	1	0	0	1	1	1
1	1	1194	1	5	4	2	1	1	0	99	99	99	99	0		99		99		99	1	0	0	0	1	0	99	25	2	3	4	1	4	5	99		0	5	0			99	0	1	0	0	1	1	1
1	1	114	1	5	3	2	0	0	0	99	99	99	99	0		99		99		99	0	1	0	1	1	0	20	20	2	2	3	1	2	0	4	0	0	3	0	4500	4500	0	0	1	0	0	0	0	0
2	1	2126	1	5	4	2	1	0	0	99	99	99	99	0		99		99		99	1	0	0	1	1	1	29	29	2	3	4	1	4	4	4	0	0	3	0	10000	10000	0	0	1	0	0	1	1	1
1	1	317	1	5	4	2	1	1	0	99	99	99	99	0		99		99		99	1	0	0	0	0	1	30	30	2	4	4	1	4	4	4	0	0	2	0			99	99	1	0	0	2	2	1
3	1	753	1	5	3	2	0	0	0	99	99	99	99	0		99		99		99	1	0	1	1	1	0	30	30	2	4	4	1	3	4	4	2	1	5	0	30000	30000	1	0	1	0	0	0	1	0
2	1	1733	1	5	3	2	0	0	0	99	99	99	99	0		99		99		99	1	0	1	1	0	0	23	23	2	2	3	1	3	4	99	1	1	1	1	10000	10000	0	1	0	3	0	1	1	1
2	2	187	2	1	3	2	0	0	0	99	99	99	99	0		99		99		99	1	0	1	0	1	1	19	19	2	1	4	3	3	1	4	0	0	2	0			99	0	1	0	0	2	2	2
3	1	1310	1	5	3	2	0	0	0	99	99	99	99	0		99		99		99	0	1	0	99	1	1	40	40	2	4	4	1	1	4	4		0	1	1	9000	9000	0	0	0	0	0	2	2	0
3	1	329	1	5	3	2	0	0	0	99	99	99	99	0		99		99		99	0	1	0	99	0	1	39	39	2	4	4	1	2	0	4		0	1	1	15000	15000	1	0	0	0	0	1	1	1
1	2	777	2	3	3	2	0	0	1	99	100	100	100	100		100		1	2	99	0	1	0	99	1	1	39	39	2	4	4	1	1	4	4		0	1	1	15000	15000	1	0	0	0	0	0	0	1
1	1	974	1	5	3	2	0	0	0	99	99	99	99	0		99		99		99	1	0	1	99	1	0	24	24	2	2	4	1	3	1	4	0	0	2	0	15000	15000	1	0	0	0	0	1	99	1
1	1	1626	1	5	4	2	1	1	0	99	99	99	99	0		99		99		99	1	0	0	99	1	0	99	22	2	2	4	99	3	99	4		0	1	1	10000	10000	0	0	1	3	0	1	1	1
1	2	266	2	3	3	2	0	0	0	99	99	99	99	0		99		99		99	1	0	0	99	1	0	25	25	2	3	4	3	3	3	4	0	0	3	0	12000	12000	0	0	0	3	3	0	0	2
1	2	1453	1	5	3	2	0	0	0	99	99	99	99	0		99		99		99	0	1	0	99	1	1	20	20	2	2	4	1	3	1	4	0	0	5	0			99	0	0	0	0	2	2	1
1	2	1023	2	3	3	2			0	99	99	99	99	0		99		99		99	1	0	0	0	1	1	25	25	2	3	4	99	3	4	4		0	3	0	13000	13000	0	1	1	0	0	99	99	99
1	1	1704	1	5	3	2	0	0	0	99	99	99	99	0		99		99		99	0	1	0	99	1	1	18	18	2	1	4	1	3	1	4		0	1	1			99	0	0	0	0	2	2	1
1	1	1200	1	5	4	2	1	0	0	99	99	99	99	0		99		99		99	0	1	0	99	1	0	21	21	2	2	4	1	3	1	4		0	2	0			99	0	1	0	0	2	2	2
1	2	2180	1	5	4	2	1	1	0	99	99	99	99	0		99		99		99	1	0	1	1	1	0	20	20	2	2	4	1	3	0	4		0	3	0			99	0	1	0	0	0	1	1
2	1	2104	1	5	3	2	0	0	0	99	99	99	99	0		99		99		99	0	1	0	99	1	1	19	19	2	1	4	99	3	1	4	0	0	3	0			99	0	0	0	0	2	2	2
3	1	580	1	5	4	2	1	1	0	99	99	99	99	0		99		99		99	0	1	0	99	0	1	24	24	2	2	4	1	3	0	4		0	1	1	15000	15000	1	1	0	0	0	1	1	1
2	2	1423	2	3	3	2	0	0	0	99	99	99	99	0		99		99		99	1	0	1	0	0	1	19	19	2	1	4	1	3	1	4		0	3	0			99	99	99	99	99	1	1	1
3	1	1177	1	5	3	2		1	0	99	99	99	99	0		99		99		99	1	0	0	99	1	1	22	22	2	2	3	1	2	5	4	2	1	2	0	10000	10000	0	0	1	0	0	99	99	99
3	1	1629	1	5	4	2	1	1	0	99	99	99	99	0		99		99		99	0	1	0	99	1	1	24	24	2	2	2	1	2	0	1	3	1	5	0	9	2500	0	0	0	0	0	1	1	1
1	1	233	1	5	3	2	0	0	0	99	99	99	99	0		99		99		99	1	0	0	1	0	1	99	24	2	2	3	1	2	99	4		0	2	0			99	0	1	0	0	1	99	99
1	1	1222	1	5	3	2	0	0	0	99	99	99	99	0		99		99		99	0	1	0	99	1	0	20	20	2	2	2	1	4	1	4		0	3	0			99	0	1	0	0	1	1	0
1	2	1500	1	5	3	2	0	0	0	99	99	99	99	0		99		99		99	1	0	0	99	1	1	37	37	2	4	4	1	3	4	4	0	0	3	0	10000	10000	0	0	0	0	0	2	2	1
3	1	159	3	5	3	2			99	0	99	99	99	0		99		99		99	99	99	99	99	0	99		29	2	3	99	99	99	99	99		0	99	99			99	99	99	99	99	99	99	99
2	1	2009	1	5	3	2	0	0	0	99	99	99	99	0		99		99		99	1	0	0	0	1	1	30	30	2	4	4	1	2	4	4	0	0	3	0	8000	8000	0	0	0	0	0	2	2	1
3	1	1639	1	5	4	2	1	1	0	99	99	99	99	0		99		99		99	1	0	1	1	0	99	33	33	2	4	4	1	2	4	4		0	2	0	15000	15000	1	99	99	99	99	1	1	1
1	1	293	1	5	3	2	0	0	0	99	99	99	99	0		99		99		99	0	1	0	99	1	1	39	39	2	4	4	1	2	0	4	0	0	1	1			99	0	0	0	0	2	2	1
1	1	1454	1	5	4	2	1	1	0	99	99	99	99	0		99		99		99	1	0	0	0	1	0	99	20	2	2	4	1	4	5	4		0	1	1			99	0	1	0	0	1	1	1
1	2	2076	1	5	3	2	0	0	0	99	99	99	99	0		99		99		99	0	1	0	99	1	0	46	46	2	4	4	1	3	4	4	0	0	1	1			99	0	0	0	0	2	2	0
2	1	136	1	5	3	2	0	0	0	99	99	99	99	0		99		99		99	1	0	0	99	1	1	23	23	2	2	4	1	4	4	4	0	0	1	1	15000	15000	1	0	1	0	0	2	2	2
3	1	2070	1	5	4	2	1	1	0	99	99	99	99	0		99		99		99	1	0	0	99	1	1	50	50	2	4	4	1	2	4	4		0	1	1	15000	15000	1	0	0	0	0	0	2	0
3	1	2138	1	5	4	2	1	0	0	99	99	99	99	0		99		99		99	1	0	0	99	1	1	25	25	2	3	4	1	4	4	4	0	0	2	0	25000	25000	1	0	1	0	0	1	1	2
2	2	1690	2	1	3	2			0	99	99	99	99	0		99		99		99	0	1	0	99	1	1	19	19	2	1	3	99	3	1	4		0	2	0			99	0	1	0	0	2	2	2
3	1	2136	1	5	4	2	1	1	0	99	99	99	99	0		99		99		99	1	0	1	1	1	1	22	22	2	2	4	1	3	4	4	0	0	2	0			99	0	1	0	0	1	1	1
3	1	1058	1	5	3	2	0	0	0	99	99	99	99	0		99		99		99	0	1	0	0	1	1	22	22	2	2	4	1	2	4	4		0	3	0			99	0	1	0	0	2	2	1
1	2	2106	2	3	3	2	0	0	0	99	99	99	99	0		99		99		99	0	1	0	99	1	0	21	21	2	2	4	1	2	4	4		0	1	1	9000	9000	0	0	1	0	0	0	2	0
2	1	989	1	5	3	2	0	0	0	99	99	99	99	0		99		99		99	1	0	0	99	1	0	21	21	2	2	4	1	3	1	4	0	0	1	1	5000	5000	0	0	99	0	0	2	1	0
2	1	178	1	5	4	2	1	1	0	99	99	99	99	0		99		99		99	1	0	1	0	0	0	31	31	2	4	4	1	4	4	4	0	0	3	0	8500	8500	0	0	0	0	0	1	1	1
3	1	1165	1	5	3	2	0	0	0	99	99	99	99	0		99		99		99	1	0	1	1	0	99	23	23	2	2	4	1	2	4	4	1	1	2	0			99	99	99	99	99	0	2	2
3	1	1920	1	5	3	2			0	99	99	99	99	0		99		99		99	99	99	99	99	0	99	25	25	2	3	4	1	1	3	2	1	1	2	0	100000	100000	1	99	99	99	99	99	99	99
3	1	1416	1	5	3	2	0	0	0	99	99	99	99	0		99		99		99	1	0	1	1	1	99	27	27	2	3	99	99	3	4	4	0	0	3	0	16000	16000	1	99	99	99	0	1	1	1
2	1	1889	1	5	4	2	1		0	99	99	99	99	0		99		99		99	0	1	0	99	0	1	26	26	2	3	3	1	3	4	4		0	1	1	10000	10000	0	0	99	0	99	99	2	2
2	1	1138	1	5	4	2	1	0	0	99	99	99	99	0		99		99		99	1	0	0	0	1	1	23	23	2	2	4	1	4	1	4		0	5	0	6000	6000	0	0	1	0	0	2	2	1
3	1	2500	1	5	3	2	0	0	0	99	99	99	99	0		99		99		99	1	0	1	0	1	1	19	19	2	1	4	1	2	4	4	1	1	5	0			99	0	1	0	0	2	2	1
3	1	1560	1	5	3	2	0	0	0	99	99	99	99	0		99		99		99	1	0	1	0	1	1	29	29	2	3	4	1	4	4	4	0	0	2	0	20000	20000	1	0	0	0	0	1	1	1
1	1	2337	1	5	4	2	1	1	0	99	99	99	99	0		99		99		99	1	0	0	0	1	0	99	26	2	3	4	1	4	5	99		0	5	0			99	0	1	0	0	1	1	1
2	1	1633	1	5	3	2	0	1	0	99	99	99	99	0		99		99		99	1	0	0	99	1	1	49	49	2	4	4	1	4	99	4		0	1	1	10000	10000	0	0	0	0	0	0	0	0
3	1	861	1	5	3	2	0	0	0	99	99	99	99	0		99		99		99	0	1	0	99	1	0	19	19	2	1	4	1	3	3	99	0	0	5	0	30000	30000	1	0	0	0	0	2	2	0
2	1	1400	1	5	4	2	1	0	0	99	99	99	99	0		99		99		99	1	0	0	0	0	0	23	23	2	2	4	1	4	4	4		0	3	0			99	0	1	0	0	0	99	0
2	1	320	1	5	3	2	0	0	0	99	99	99	99	0		99		99		99	0	1	0	99	1	99	22	22	2	2	99	1	4	3	4		0	1	1			99	0	1	0	0	2	2	2
2	1	339	1	5	3	2	0	0	0	99	99	99	99	0		99		99		99	1	0	0	99	1	1	32	32	2	4	4	1	4	3	99		0	99	99			99	0	1	0	0	2	2	2
2	1	1885	1	5	3	2	0	0	0	99	99	99	99	0		99		99		99	1	0	1	1	1	1	22	22	2	2	3	1	3	1	4		0	5	0			99	0	1	0	0	1	1	1
1	2	1784	2	3	3	2	0	0	0	99	99	99	99	0		99		99		99	0	1	0	99	1	1	24	24	2	2	4	1	3	3	4	0	0	3	0	10000	10000	0	0	0	0	0	2	2	1
2	1	363	1	5	3	2	0	0	0	99	99	99	99	0		99		99		99	0	1	0	99	1	1	23	23	2	2	4	1	4	3	4	0	0	3	0	20000	20000	1	0	1	0	0	2	2	2
2	1	936	1	5	3	2	0	0	0	99	99	99	99	0		99		99		99	0	1	0	99	1	1	19	19	2	1	3	1	3	1	4		0	3	0	5000	5000	0	0	1	0	0	0	1	1
1	1	1903	1	5	3	2	0	0	0	99	99	99	99	0		99		99		99	1	0	0	0	1	1	27	27	2	3	4	1	2	4	4		0	99	99			99	0	1	0	0	2	2	1
1	2	2156	2	2	4	2	1	1	0	99	99	99	99	0		99		99		99	0	1	0	99	1	1	30	30	2	4	99	1	3	4	4	0	0	3	0	8000	8000	0	0	0	0	0	1	1	1
2	1	2471	1	5	3	2	0	0	0	99	99	99	99	0		99		99		99	1	0	0	0	1	0	28	28	2	3	4	1	3	4	4		0	1	1			99	0	1	0	0	0	2	0
2	1	806	1	5	3	2	0	0	0	99	99	99	99	0		99		99		99	0	1	0	99	1	1	21	21	2	2	4	1	3	1	4	0	0	2	0	0	2500	0	0	1	0	0	2	2	1
1	1	607	1	5	3	2	0	0	0	99	99	99	99	0		99		99		99	0	1	0	99	1	99	18	18	2	1	99	99	3	1	4		0	3	0			99	99	99	99	0	99	99	99
2	1	584	1	5	3	2	0	0	0	99	99	99	99	0		99		99		99	0	1	0	99	1	1	24	24	2	2	4	1	4	3	4	0	0	3	0	15000	15000	1	0	0	0	0	2	2	0
2	1	334	1	5	3	2	0	0	0	99	99	99	99	0		99		99		99	0	1	0	99	0	0	38	38	2	4	4	1	3	3	99		0	99	99	10000	10000	0	0	0	0	0	2	2	0
1	1	638	1	5	4	2	1	0	1	99	100	100	100	100		100		1	2	99	0	1	0	99	1	1	30	30	2	4	99	1	3	4	4		0	1	1	10000	10000	0	0	1	0	0	2	2	2
2	1	124	1	5	3	2	0	0	0	99	99	99	99	0		99		99		99	0	1	0	99	1	1	29	29	2	3	4	99	2	3	4	0	0	3	0	5000	5000	0	0	1	0	0	2	2	1
2	1	1148	1	5	3	2	0	0	0	99	99	99	99	0		99		99		99	1	0	1	1	1	1	21	21	2	2	4	1	3	1	4		0	3	0			99	0	0	0	0	0	0	1
2	1	1300	1	5	3	2	0	0	0	99	99	99	99	0		99		99		99	1	0	0	1	1	1	22	22	2	2	4	1	3	4	4	0	0	5	0	12000	12000	0	0	0	0	0	2	2	2
2	1	60	1	5	3	2			0	99	99	99	99	0		99		99		99	1	0	0	0	1	0	21	21	2	2	4	99	4	1	4	0	0	3	0			99	0	1	0	0	99	99	99
2	1	691	1	5	3	2	0	0	0	99	99	99	99	0		99		99		99	0	1	0	99	1	1	19	19	2	1	4	1	3	1	4		0	1	1			99	0	1	0	0	2	2	0
2	1	2445	1	5	3	2	0	0	0	99	99	99	99	0		99		99		99	1	0	0	99	1	1	22	22	2	2	4	1	3	1	4	0	0	2	0			99	0	1	0	0	1	99	99
3	1	1882	1	5	3	2	0	0	0	99	99	99	99	0		99		99		99	99	99	99	99	1	1	30	30	2	4	99	1	3	0	4		0	1	1			99	0	0	0	0	1	1	1
1	1	668	1	5	4	2	1	0	0	99	99	99	99	0		99		99		99	1	0	1	0	1	1	29	29	2	3	4	1	3	0	4		0	1	1	10000	10000	0	0	1	0	0	2	2	2
2	1	1425	1	5	3	2	0	0	0	99	99	99	99	0		99		99		99	1	0	0	99	0	99	27	27	2	3	4	1	4	4	4		0	1	1	9500	9500	0	0	1	0	0	1	1	1
1	2	1670	1	5	3	2	0	0	1	99	1	1	1	1	2	1	3	0		0	1	0	1	0	1	1	18	18	2	1	3	1	3	4	4	0	0	2	0	13000	13000	0	0	1	0	0	2	2	1
1	1	2059	1	5	3	2	0	0	0	99	99	99	99	0		99		99		99	1	0	1	0	1	1	19	19	2	1	4	1	3	1	4		0	99	99			99	0	1	0	0	2	2	99
3	1	1228	1	5	3	2	0	0	0	99	99	99	99	0		99		99		99	1	0	0	0	1	1	23	23	2	2	3	1	4	4	4	0	0	2	0	15000	15000	1	0	1	0	0	2	2	0
2	1	1555	1	5	3	2	0	0	1	99	1	1	1	1	1	1	3	0		0	1	0	1	1	0	1	20	20	2	2	4	1	3	1	4		0	3	0	6000	6000	0	0	0	0	0	1	1	1
2	1	706	1	5	3	2	0	0	1	99	1	1	0	0	1	99		0		1	0	1	0	99	1	1	23	23	2	2	4	1	4	0	4	0	0	1	1	9000	9000	0	0	1	0	0	1	1	1
2	1	645	1	5	3	2			0	99	99	99	99	0		99		99		99	1	0	0	0	1	1	21	21	2	2	4	1	3	1	4		0	3	0	5000	5000	0	0	1	0	0	1	1	1
2	1	1362	1	5	3	2	0	1	0	99	99	99	99	0		99		99		99	1	0	1	0	1	1	40	40	2	4	4	1	3	4	4	0	0	1	1	2	2500	0	0	0	0	0	1	1	1
3	1	1377	1	5	4	2	1	0	0	99	99	99	99	0		99		99		99	1	0	1	0	1	1	19	19	2	1	4	99	2	4	4	2	1	2	0	30000	30000	1	0	1	0	0	2	2	1
3	1	2282	1	5	4	2	1	1	0	99	99	99	99	0		99		99		99	1	0	0	0	1	0	35	35	2	4	4	1	2	5	4		0	2	0	20000	20000	1	0	0	0	0	99	99	99
1	2	2064	1	5	3	2	0	0	0	99	99	99	99	0		99		99		99	0	1	0	99	1	1	23	23	2	2	4	1	3	4	4	0	0	1	1			99	0	0	0	0	2	2	1
3	1	2038	1	5	3	2	0	0	0	99	99	99	99	0		99		99		99	1	0	1	1	1	0	27	27	2	3	4	1	3	4	99	0	0	3	0	10500	10500	0	0	1	0	0	1	2	1
2	1	97	1	5	3	2	0	0	0	99	99	99	99	0		99		99		99	1	0	0	99	1	1	23	23	2	2	4	1	3	1	4		0	1	1			99	0	1	0	0	0	1	0
1	2	1945	1	5	4	2	1	0	0	99	99	99	99	0		99		99		99	1	0	0	99	1	1	31	31	2	4	3	1	3	3	4	0	0	1	1	20000	20000	1	0	1	0	0	2	2	2
2	1	2426	1	5	4	2	1	1	1	99	1	1	1	1	1	1	3	0		0	1	0	0	99	1	1	30	30	2	4	4	3	0	3	4	0	0	3	0	40000	40000	1	0	1	0	0	1	1	1
1	1	1757	1	5	4	2	1	0	0	99	99	99	99	0		99		99		99	1	0	0	0	1	1	99	27	2	3	4	1	2	5	99		0	5	0			99	0	1	0	0	1	1	1
1	1	1003	1	5	3	2	0	0	0	99	99	99	99	0		99		99		99	0	1	0	99	1	1	21	21	2	2	4	1	3	1	4	0	0	2	0	21	2500	0	0	1	0	0	2	2	0
3	1	835	1	5	3	2			0	99	99	99	99	0		99		99		99	99	99	99	99	0	99	33	33	2	4	4	3	2	3	99		0	5	0			99	99	99	99	99	1	1	99
2	1	736	1	5	3	2	0	0	0	99	99	99	99	0		99		99		99	1	0	0	1	1	1	18	18	2	1	3	1	3	1	4	0	0	1	1	8000	8000	0	0	0	0	0	99	99	0
3	1	2099	1	5	4	2	1	1	0	99	99	99	99	0		99		99		99	1	0	1	1	0	0	19	19	2	1	4	1	2	5	4	0	0	1	1	50000	50000	1	0	0	0	0	99	99	1
3	1	2319	2	1	3	2		0	0	99	99	99	99	0		99		99		99	1	0	0	1	1	0	20	20	2	2	3	1	3	4	4		0	2	0	9000	9000	0	0	0	0	0	1	1	1
2	1	552	1	5	3	2	0	0	0	99	99	99	99	0		99		99		99	1	0	0	0	1	1	34	34	2	4	4	1	4	3	4	0	0	3	0	15000	15000	1	0	1	0	0	2	2	0
2	1	2155	1	5	3	2	0	0	0	99	99	99	99	0		99		99		99	0	1	0	99	0	99	21	21	2	2	4	1	3	1	4	0	0	2	0			99	99	99	99	99	2	2	0
1	2	543	2	2	3	2	0	0	0	99	99	99	99	0		99		99		99	0	1	0	99	1	1	21	21	2	2	4	1	1	4	4		0	5	0	9000	9000	0	0	0	0	0	0	0	0
1	1	36	1	5	3	2		0	0	99	99	99	99	0		99		99		99	1	0	0	99	1	0	99	23	2	2	99	1	3	4	4		0	1	1	10000	10000	0	0	0	0	0	1	1	1
3	1	2386	1	5	4	2	1	1	0	99	99	99	99	0		99		99		99	1	0	1	1	1	1	21	21	2	2	4	1	1	4	99		0	2	0			99	0	1	0	0	0	0	1
2	1	368	1	5	3	2	0	0	0	99	99	99	99	0		99		99		99	0	1	0	99	1	1	25	25	2	3	99	1	4	3	4		0	3	0			99	0	0	0	0	0	0	0
1	1	899	1	5	4	2	1	1	0	99	99	99	99	0		99		99		99	1	0	0	0	1	0	99	27	2	3	99	1	3	5	4		0	1	1			99	0	1	0	0	1	1	1
1	1	761	1	5	4	2	1	1	1	99	1	1	1	1	1	100		1	3	0	0	1	0	99	1	0	99	24	2	2	4	1	2	5	99		0	5	0			99	0	1	0	0	1	1	1
2	1	1769	1	5	4	2	1	1	0	99	99	99	99	0		99		99		99	1	0	1	0	1	0	20	20	2	2	4	1	3	1	4	2	1	2	0	3000	3000	0	0	1	0	0	0	2	0
2	1	253	1	5	3	2	0	0	0	99	99	99	99	0		99		99		99	1	0	1	1	1	1	19	19	2	1	4	1	3	1	4		0	2	0			99	0	1	0	0	1	0	0
2	1	1378	1	5	3	2	0	0	0	99	99	99	99	0		99		99		99	0	1	0	99	1	1	21	21	2	2	4	1	3	0	4		0	2	0			99	0	0	0	0	0	99	2
1	1	921	1	5	3	2	0	0	0	99	99	99	99	0		99		99		99	0	1	0	99	1	1	17	17	1	1	99	99	3	1	4	0	0	3	0			99	0	99	0	0	99	99	99
1	1	1861	1	5	3	2	0	0	0	99	99	99	99	0		99		99		99	0	1	0	99	1	1	33	33	2	4	3	1	4	3	4		0	1	1	30000	30000	1	0	1	0	0	1	2	1
1	1	405	1	5	4	2	1	1	0	99	99	99	99	0		99		99		99	0	1	0	99	1	0	99	28	2	3	99	1	2	5	4		0	3	0			99	0	1	0	0	0	1	1
1	2	2183	1	5	3	2	0	0	0	99	99	99	99	0		99		99		99	1	0	1	1	0	1	33	33	2	4	4	1	4	4	4	0	0	1	1	15000	15000	1	0	0	0	0	1	1	1
2	1	701	1	5	3	2	0	0	0	99	99	99	99	0		99		99		99	1	0	0	0	1	1	32	32	2	4	4	1	3	4	4		0	3	0	5000	5000	0	0	1	0	0	2	2	2
2	2	1309	2	1	4	2	1	0	0	99	99	99	99	0		99		99		99	1	0	0	1	1	1	20	20	2	2	4	1	3	1	4		0	5	0			99	0	1	0	0	2	2	0
2	1	399	1	5	3	2	0	0	0	99	99	99	99	0		99		99		99	1	0	0	0	1	1	22	22	2	2	4	1	3	1	4		0	1	1			99	0	1	0	0	1	1	1
1	1	1935	1	5	3	2			0	99	99	99	99	0		99		99		99	0	1	0	99	1	1	17	17	1	1	4	1	99	1	99		0	1	1			99	0	0	0	0	2	2	2
3	1	2288	1	5	3	2	0	0	0	99	99	99	99	0		99		99		99	1	0	0	99	1	1	24	24	2	2	4	1	3	4	4	0	0	1	1	25000	25000	1	0	1	0	0	2	2	2
1	2	2231	2	3	4	2	1	0	0	99	99	99	99	0		99		99		99	1	0	0	99	1	0	25	25	2	3	3	1	2	4	4	0	0	1	1	12000	12000	0	0	0	0	0	0	0	0
1	2	792	2	3	3	2	0	0	0	99	99	99	99	0		99		99		99	1	0	0	99	1	1	27	27	2	3	4	1	3	3	99		0	3	0			99	0	0	0	97	2	2	1
1	1	2262	1	5	3	2	0	0	1	99	1	1	1	1	1	1	3	0		0	0	1	0	99	1	1	33	33	2	4	4	1	2	4	4	0	0	5	0			99	0	1	0	0	2	2	0
1	1	1183	1	5	3	2	0	0	0	99	99	99	99	0		99		99		99	0	1	0	99	1	1	28	28	2	3	4	1	3	3	4		0	5	0			99	0	1	0	0	2	2	0
1	2	1486	1	5	3	2	0	0	0	99	99	99	99	0		99		99		99	1	0	1	99	0	0	37	37	2	4	4	1	3	1	4	1	1	1	1	300	2500	0	0	0	0	1	1	1	0
2	2	1618	1	5	4	2	1	1	0	99	99	99	99	0		99		99		99	1	0	0	0	0	1	22	22	2	2	4	1	4	1	4	0	0	3	0	4000	4000	0	0	1	0	0	0	0	2
1	2	1226	1	5	4	2	1	1	0	99	99	99	99	0		99		99		99	0	1	0	99	0	99	43	43	2	4	3	1	2	4	4		0	3	0	9500	9500	0	0	0	0	0	0	0	0
1	1	413	1	5	3	2	0	0	0	99	99	99	99	0		99		99		99	0	1	0	99	1	0	28	28	2	3	4	1	2	0	99	0	0	5	0	10000	10000	0	0	0	0	0	0	0	0
1	1	1	1	5	3	2			0	99	99	99	99	0		99		99		99	1	0	1	1	0	0	31	31	2	4	4	99	4	4	4		0	1	1			99	99	99	99	99	2	2	1
2	1	100	1	5	3	2	0	0	0	99	99	99	99	0		99		99		99	1	0	0	0	1	1	20	20	2	2	4	1	3	1	99	0	0	5	0			99	0	1	0	0	0	0	0
1	1	2116	1	5	3	2		0	0	99	99	99	99	0		99		99		99	1	0	0	99	1	0	99	42	2	4	4	99	2	5	4		0	1	1			99	0	1	0	0	1	1	1
2	2	1102	2	1	3	2	0	0	0	99	99	99	99	0		99		99		99	1	0	1	0	1	0	18	18	2	1	3	1	3	1	4	0	0	1	1	6000	6000	0	0	1	0	0	1	1	1
1	2	319	1	5	3	2	0	0	0	99	99	99	99	0		99		99		99	0	1	0	99	1	1	20	20	2	2	4	1	3	1	4	0	0	5	0			99	0	0	0	0	2	2	0
1	1	423	2	2	3	2	0	0	0	99	99	99	99	0		99		99		99	0	1	0	99	1	1	18	18	2	1	4	1	3	1	4	0	0	3	0	0	2500	0	0	1	0	0	2	2	0
1	1	2078	1	5	3	2			0	99	99	99	99	0		99		99		99	0	1	0	99	1	1	17	17	1	1	4	99	2	1	4		0	3	0			99	0	0	0	0	99	99	99
2	1	1247	1	5	3	2	0	0	0	99	99	99	99	0		99		99		99	0	1	0	99	0	1	18	18	2	1	2	1	3	1	4		0	1	1			99	0	0	0	0	1	2	99
2	1	1352	1	5	3	2	0	0	0	99	99	99	99	0		99		99		99	1	0	1	1	1	1	18	18	2	1	99	1	3	1	4	0	0	2	0			99	0	1	0	0	1	2	1
1	2	823	1	5	3	2	0	0	0	99	99	99	99	0		99		99		99	0	1	0	99	1	0	18	18	2	1	4	1	2	1	4	0	0	3	0			99	0	0	0	0	2	2	0
1	2	996	1	5	3	2	0	0	0	99	99	99	99	0		99		99		99	0	1	0	99	1	1	24	24	2	2	4	1	3	3	4	0	0	1	1			99	0	1	0	0	2	2	1
1	2	444	1	5	4	2	1	0	0	99	99	99	99	0		99		99		99	0	1	0	99	1	1	24	24	2	2	4	1	3	1	4		0	3	0			99	0	0	0	0	2	2	2
3	1	1086	2	1	4	2	1	0	0	99	99	99	99	0		99		99		99	1	0	0	99	1	0	41	41	2	4	4	1	4	4	4		0	1	1	30000	30000	1	0	0	0	0	2	2	0
2	1	1266	1	5	3	2	0	0	0	99	99	99	99	0		99		99		99	1	0	0	99	0	1	21	21	2	2	4	1	3	1	4	0	0	1	1	6000	6000	0	0	1	0	0	2	2	0
1	1	2448	1	5	3	2	0	0	0	99	99	99	99	0		99		99		99	0	1	0	99	1	0	24	24	2	2	4	1	3	1	4	0	0	3	0			99	0	0	0	0	2	2	0
1	1	427	1	5	4	2	1	0	0	99	99	99	99	0		99		99		99	1	0	1	0	1	0	99	37	2	4	4	99	2	5	4		0	3	0			99	0	1	0	0	1	1	1
1	2	698	2	3	3	2	0	0	0	99	99	99	99	0		99		99		99	1	0	0	99	1	1	35	35	2	4	4	1	3	4	4		0	5	0	12000	12000	0	0	1	0	0	2	2	1
1	1	346	1	5	3	2			1	99	100	100	100	100		100		1	2	99	99	99	99	99	0	99	21	21	2	2	99	99	2	0	4		0	1	1			99	99	99	99	99	1	1	1
2	1	1943	1	5	3	2	0	0	0	99	99	99	99	0		99		99		99	1	0	1	0	0	1	22	22	2	2	4	1	3	1	4	0	0	1	1	10000	10000	0	0	1	0	0	2	2	1
1	1	2429	1	5	3	2	0	0	0	99	99	99	99	0		99		99		99	0	1	0	99	1	0	18	18	2	1	4	1	3	1	4		0	2	0			99	0	0	0	0	1	1	1
1	1	2127	1	5	3	2	0	0	0	99	99	99	99	0		99		99		99	0	1	0	99	1	1	21	21	2	2	4	1	3	1	4		0	2	0			99	0	0	0	0	2	2	1
1	2	1829	2	3	4	2	1	0	0	99	99	99	99	0		99		99		99	0	1	0	99	1	1	38	38	2	4	4	1	0	3	4	0	0	1	1	15000	15000	1	0	0	0	0	2	2	1
1	1	2283	1	5	3	2	0	1	0	99	99	99	99	0		99		99		99	0	1	0	99	1	1	22	22	2	2	4	1	3	1	4	0	0	2	0			99	0	0	0	0	1	1	1
1	1	2057	1	5	3	2	0	0	0	99	99	99	99	0		99		99		99	0	1	0	99	1	0	43	43	2	4	4	1	99	4	99	0	0	1	1			99	0	0	0	0	2	2	99
2	1	2247	1	5	3	2		0	0	99	99	99	99	0		99		99		99	1	0	1	0	0	0	19	19	2	1	4	1	3	1	4		0	2	0			99	0	1	0	0	99	99	1
2	1	292	1	5	3	2	0	0	0	99	99	99	99	0		99		99		99	0	1	0	99	1	0	23	23	2	2	4	1	3	4	4		0	3	0	8000	8000	0	0	0	0	0	0	0	99
1	1	1268	1	5	3	2	0	0	0	99	99	99	99	0		99		99		99	1	0	0	0	0	0	27	27	2	3	4	1	4	4	4		0	1	1			99	0	0	0	3	2	2	1
3	1	1856	1	5	4	2	1	0	1	99	100	100	100	100		100		1	2	99	1	0	0	99	1	1	26	26	2	3	4	1	3	5	4		0	2	0			99	0	0	0	0	1	1	1
1	1	605	1	5	3	2	0	0	0	99	99	99	99	0		99		99		99	0	1	0	99	1	0	22	22	2	2	4	1	99	99	4		0	99	99			99	0	0	0	0	2	2	2
2	1	1715	1	5	3	2	0	0	0	99	99	99	99	0		99		99		99	1	0	0	99	1	0	23	23	2	2	4	1	4	3	4	0	0	2	0	18000	18000	1	0	1	0	0	2	2	2
1	1	925	1	5	3	2	0	0	0	99	99	99	99	0		99		99		99	1	0	0	99	1	1	25	25	2	3	99	1	3	4	4	0	0	3	0	9000	9000	0	0	0	0	0	2	2	2
1	1	1176	1	5	3	2	0	0	0	99	99	99	99	0		99		99		99	0	1	0	99	1	1	17	17	1	1	4	1	3	1	4		0	3	0	2000	2000	0	0	0	0	0	0	0	1
1	1	609	1	5	3	2	0	0	0	99	99	99	99	0		99		99		99	0	1	0	99	1	0	28	28	2	3	4	1	4	4	99	0	0	1	1	12000	12000	0	0	0	0	0	1	1	1
1	1	1791	1	5	3	2	0	0	0	99	99	99	99	0		99		99		99	0	1	0	0	0	1	17	17	1	1	4	1	1	1	4		0	3	0	9000	9000	0	99	99	99	99	1	1	1
2	1	47	1	5	3	2	0	0	0	99	99	99	99	0		99		99		99	1	0	0	0	1	0	45	45	2	4	4	1	4	3	4	0	0	3	0			99	1	1	0	0	2	2	0
2	1	1960	1	5	3	2	0	0	0	99	99	99	99	0		99		99		99	0	1	0	99	1	1	32	32	2	4	4	99	2	4	4	0	0	3	0	9000	9000	0	0	1	0	0	1	1	1
2	2	1350	2	1	3	2	0	0	0	99	99	99	99	0		99		99		99	1	0	0	99	1	1	24	24	2	2	4	1	4	3	4		0	1	1			99	0	0	0	0	2	2	2
1	1	2149	1	5	3	2	0	0	0	99	99	99	99	0		99		99		99	0	1	0	99	1	1	41	41	2	4	4	1	3	99	4		0	3	0	50000	50000	1	0	1	0	0	2	2	2
1	2	1967	1	5	3	2	0	0	0	99	99	99	99	0		99		99		99	0	1	0	99	1	0	19	19	2	1	3	1	3	1	4	0	0	2	0	20000	20000	1	0	0	99	99	0	0	99
1	1	768	1	5	3	2	0	0	0	99	99	99	99	0		99		99		99	0	1	0	99	1	1	20	20	2	2	4	1	3	1	4		0	1	1			99	1	0	0	0	1	1	1
3	1	1706	1	5	4	2	1	1	0	99	99	99	99	0		99		99		99	1	0	0	99	1	1	26	26	2	3	4	1	3	4	99		0	5	0			99	0	0	0	0	0	0	0
2	1	2293	1	5	3	2	0	0	0	99	99	99	99	0		99		99		99	0	1	0	99	1	1	23	23	2	2	4	1	4	0	4	0	0	3	0	0	2500	0	0	1	0	0	0	2	0
1	2	2016	1	5	3	2	0	0	0	99	99	99	99	0		99		99		99	1	0	0	1	1	0	39	39	2	4	4	1	4	4	4	0	0	1	1	20000	20000	1	0	1	0	0	2	2	1
3	1	1115	3	5	3	2			99	0	99	99	99	0		99		99		99	99	99	99	99	0	99		24	2	2	99	99	99	99	99		0	99	99			99	99	99	99	99	99	99	99
2	2	1401	1	5	3	2			0	99	99	99	99	0		99		99		99	1	0	0	99	1	1	21	21	2	2	4	99	3	1	4	0	0	2	0			99	99	1	0	0	99	99	99
2	1	1403	1	5	3	2	0	0	0	99	99	99	99	0		99		99		99	0	1	0	99	1	1	18	18	2	1	4	1	3	3	4	0	0	3	0	3500	3500	0	0	0	0	0	2	2	0
1	1	1303	1	5	4	2	1	0	0	99	99	99	99	0		99		99		99	1	0	0	0	1	0	99	24	2	2	4	1	1	5	4		0	2	0			99	0	0	0	0	1	1	1
3	1	1022	1	5	3	2	0	0	0	99	99	99	99	0		99		99		99	99	99	99	99	1	0	21	21	2	2	2	1	4	4	4		0	1	1			99	0	1	0	0	2	2	1
1	2	1106	1	5	3	2			0	99	99	99	99	0		99		99		99	0	1	0	99	0	99	16	16	1	1	4	1	2	1	4	0	0	5	0			99	99	99	99	99	1	99	1
1	2	2494	1	5	3	2	0	0	0	99	99	99	99	0		99		99		99	0	1	0	99	1	99	38	38	2	4	4	1	3	4	4	0	0	1	1	12000	12000	0	0	99	0	0	2	2	0
2	2	1312	2	3	3	2	0	0	0	99	99	99	99	0		99		99		99	1	0	1	1	1	1	21	21	2	2	4	1	3	1	4		0	2	0			99	0	1	0	0	2	2	1
2	1	65	1	5	3	2	0	0	0	99	99	99	99	0		99		99		99	1	0	1	0	0	99	19	19	2	1	3	1	3	1	4	0	0	2	0	0	2500	0	0	0	0	0	1	0	2
1	1	661	1	5	4	2	1	1	0	99	99	99	99	0		99		99		99	1	0	0	99	1	0	99	31	2	4	4	1	4	5	99		0	5	0			99	0	1	0	0	1	1	1
3	1	1615	1	5	3	2	0	0	1	99	100	100	100	100		100		1	2	99	0	1	0	99	1	1	22	22	2	2	4	1	3	4	4	1	1	5	0	20000	20000	1	0	1	0	0	2	2	1
1	1	866	1	5	3	2	0	0	0	99	99	99	99	0		99		99		99	1	0	1	1	1	0	28	28	2	3	4	1	3	3	4	0	0	3	0	9000	9000	0	0	0	0	0	99	2	1
1	2	408	2	3	3	2	0	0	0	99	99	99	99	0		99		99		99	1	0	1	0	0	1	27	27	2	3	4	1	4	4	4	0	0	5	0	20000	20000	1	0	1	0	0	99	99	99
3	1	102	1	5	3	2	0	0	0	99	99	99	99	0		99		99		99	0	1	0	99	0	1	28	28	2	3	1	1	1	4	99		0	2	0	15000	15000	1	0	0	0	0	99	1	1
1	1	845	1	5	3	2	0	0	0	99	99	99	99	0		99		99		99	1	0	1	0	1	0	26	26	2	3	4	1	3	4	4	0	0	1	1			99	0	1	0	0	99	99	0
3	1	2004	1	5	4	2	1	0	0	99	99	99	99	0		99		99		99	1	0	0	99	1	1	23	23	2	2	1	1	3	1	4		0	1	1			99	0	0	0	0	1	1	1
1	2	1219	2	3	3	2	0	0	3	99	1	1	0	0	3	99		0		99	0	1	0	99	1	0	99	22	2	2	4	1	4	4	4		0	3	0			99	0	0	0	0	1	1	1
2	1	1994	1	5	3	2	0	0	0	99	99	99	99	0		99		99		99	1	0	1	1	1	1	20	20	2	2	4	1	3	1	4	0	0	1	1	6000	6000	0	0	1	0	0	2	2	1
2	1	2486	1	5	3	2	0	0	0	99	99	99	99	0		99		99		99	1	0	1	0	1	1	19	19	2	1	3	1	3	1	4		0	2	0			99	0	1	0	0	2	2	2
2	1	2071	1	5	3	2	0	0	0	99	99	99	99	0		99		99		99	1	0	0	0	1	0	23	23	2	2	4	1	3	0	4		0	2	0			99	0	0	0	0	2	2	2
1	1	595	1	5	4	2	1	1	0	99	99	99	99	0		99		99		99	1	0	1	0	1	0	99	33	2	4	4	99	4	5	4		0	1	1			99	0	1	0	0	1	1	1
2	1	44	1	5	3	2	0	0	0	99	99	99	99	0		99		99		99	1	0	0	0	1	0	28	28	2	3	4	1	3	4	4	0	0	5	0			99	0	0	0	0	2	2	0
1	1	1590	1	5	3	2			0	99	99	99	99	0		99		99		99	1	0	1	99	0	1	21	21	2	2	4	1	99	1	4		0	2	0			99	99	1	99	99	1	1	99
1	1	651	1	5	3	2	0	0	0	99	99	99	99	0		99		99		99	1	0	1	1	0	0	20	20	2	2	4	1	3	1	4	0	0	1	1			99	0	0	0	3	1	1	1
1	1	2206	1	5	3	2			0	99	99	99	99	0		99		99		99	1	0	0	99	1	1	28	28	2	3	4	99	4	4	4		0	3	0	17000	17000	1	0	0	0	0	1	99	99
2	1	104	1	5	3	2	0	0	0	99	99	99	99	0		99		99		99	1	0	0	0	1	1	19	19	2	1	4	1	3	1	4		0	2	0			99	0	1	0	0	99	99	0
1	1	355	1	5	3	2	0	0	0	99	99	99	99	0		99		99		99	0	1	0	99	0	99	24	24	2	2	4	1	4	4	4		0	2	0	25000	25000	1	0	0	0	0	0	0	0
2	1	1201	1	5	3	2	0	0	0	99	99	99	99	0		99		99		99	1	0	0	0	1	1	20	20	2	2	4	1	3	1	4	0	0	2	0	8000	8000	0	0	0	0	0	0	0	0
2	2	1611	2	3	3	2	0	0	0	99	99	99	99	0		99		99		99	0	1	0	99	1	1	19	19	2	1	3	99	3	1	4		0	2	0			99	0	1	0	0	2	2	2
1	1	125	1	5	3	2	0	0	0	99	99	99	99	0		99		99		99	1	0	1	0	1	1	31	31	2	4	4	1	4	3	4	0	0	5	0	35000	35000	1	0	1	0	0	0	2	0
2	2	1487	2	2	3	2	0	0	0	99	99	99	99	0		99		99		99	1	0	0	99	1	1	39	39	2	4	4	1	3	3	4		0	3	0	5000	5000	0	0	0	0	0	1	0	1
1	1	454	1	5	4	2	1	1	0	99	99	99	99	0		99		99		99	1	0	0	0	1	1	99	31	2	4	4	1	3	5	4		0	1	1			99	0	1	0	97	1	1	1
1	1	616	1	5	3	2	0	0	0	99	99	99	99	0		99		99		99	0	1	0	99	1	0	34	34	2	4	4	1	3	3	4	0	0	1	1			99	0	0	0	0	2	2	0
2	2	2045	2	3	3	2	0	0	0	99	99	99	99	0		99		99		99	0	1	0	99	1	1	18	18	2	1	3	1	3	1	4		0	2	0			99	0	0	0	0	99	99	1
3	1	64	1	5	3	2	0	0	1	99	100	100	100	100		100		1	2	99	0	1	0	99	0	0	25	25	2	3	4	1	2	4	4		0	2	0	25000	25000	1	0	1	0	0	1	0	0
1	1	2326	1	5	3	2	0	0	0	99	99	99	99	0		99		99		99	1	0	0	0	1	1	26	26	2	3	99	1	3	99	99		0	99	99			99	0	1	0	0	1	1	1
1	1	1896	1	5	4	2	1	1	0	99	99	99	99	0		99		99		99	1	0	0	99	1	1	99	51	2	4	4	99	3	99	4		0	3	0			99	0	1	0	0	1	1	1
1	1	188	1	5	3	2			0	99	99	99	99	0		99		99		99	1	0	0	99	1	0	37	37	2	4	4	3	4	4	4	0	0	3	0			99	0	0	0	0	0	0	0
1	1	2274	1	5	3	2	0	0	0	99	99	99	99	0		99		99		99	0	1	0	99	1	1	45	45	2	4	4	1	4	3	4	0	0	1	1			99	0	0	0	0	2	2	1
2	1	1278	1	5	3	2	0	0	0	99	99	99	99	0		99		99		99	1	0	0	0	1	1	19	19	2	1	4	1	3	1	4	0	0	2	0	0	2500	0	0	1	0	0	2	2	0
3	1	220	2	1	3	2	0	0	0	99	99	99	99	0		99		99		99	1	0	1	0	1	1	18	18	2	1	4	1	2	4	4	0	0	2	0	10000	10000	0	0	1	0	0	2	2	1
1	1	1070	1	5	3	2			0	99	99	99	99	0		99		99		99	99	99	99	99	0	99	21	21	2	2	99	1	3	99	4		0	1	1			99	99	99	99	99	1	99	99
1	2	984	2	3	3	2	0	0	0	99	99	99	99	0		99		99		99	1	0	0	99	1	1	26	26	2	3	4	1	3	4	4	0	0	5	0	15000	15000	1	0	0	0	0	0	2	0
2	1	2147	1	5	3	2	0	0	0	99	99	99	99	0		99		99		99	1	0	1	99	0	99	21	21	2	2	4	1	3	1	4		0	3	0			99	0	99	99	99	1	1	1
1	1	1529	1	5	3	2	0	0	0	99	99	99	99	0		99		99		99	0	1	0	99	1	1	18	18	2	1	4	99	2	1	4		0	3	0			99	0	0	0	0	99	99	99
3	1	1760	1	5	3	2	0	1	0	99	99	99	99	0		99		99		99	0	1	0	99	1	1	56	56	2	4	4	1	0	3	4		0	2	0	4000	4000	0	0	0	0	0	2	2	0
1	1	52	1	5	3	2	0	0	0	99	99	99	99	0		99		99		99	1	0	1	99	1	1	30	30	2	4	4	1	2	3	4	0	0	5	0	30000	30000	1	0	0	0	0	2	2	1
2	1	1034	1	5	3	2	0	0	0	99	99	99	99	0		99		99		99	1	0	0	99	1	1	19	19	2	1	4	99	3	1	4	0	0	3	0			99	0	1	0	0	1	1	1
2	1	2034	1	5	3	2	0	0	0	99	99	99	99	0		99		99		99	0	1	0	99	1	1	24	24	2	2	4	1	4	3	4	0	0	1	1	18000	18000	1	0	1	0	0	2	2	2
3	1	1207	1	5	4	2	1	1	0	99	99	99	99	0		99		99		99	1	0	1	1	1	1	19	19	2	1	4	1	99	4	4	0	0	3	0	300000	100000	1	0	1	0	0	0	99	0
1	1	1867	1	5	3	2	0	0	0	99	99	99	99	0		99		99		99	1	0	0	99	1	0	19	19	2	1	4	1	2	4	4		0	3	0			99	0	0	0	0	2	2	2
3	1	1675	1	5	3	2			0	99	99	99	99	0		99		99		99	0	1	0	99	0	0	27	27	2	3	3	1	3	4	4	0	0	2	0			99	99	0	0	0	1	1	1
1	2	2243	1	5	3	2	0	0	0	99	99	99	99	0		99		99		99	0	1	0	99	1	1	30	30	2	4	4	1	99	99	4	0	0	2	0			99	0	0	0	0	2	2	1
2	1	1866	1	5	3	2	0	0	0	99	99	99	99	0		99		99		99	0	1	0	99	1	1	21	21	2	2	4	1	4	4	4		0	5	0			99	0	1	0	0	2	2	1
1	1	799	1	5	4	2	1	1	0	99	99	99	99	0		99		99		99	0	1	0	99	1	0	99	41	2	4	4	1	1	99	99		0	1	1			99	0	0	0	0	1	1	1
1	2	1811	2	3	3	2	0	1	3	99	100	100	100	100		100		1	2	99	0	1	0	99	1	1	26	26	2	3	4	1	4	4	4		0	1	1	13000	13000	0	0	1	0	0	0	2	0
1	1	945	1	5	3	2	0	0	0	99	99	99	99	0		99		99		99	1	0	0	0	1	0	18	18	2	1	4	1	3	0	99	0	0	5	0	3000	3000	0	0	1	0	0	2	2	0
1	1	1777	1	5	3	2	0	0	0	99	99	99	99	0		99		99		99	0	1	0	99	1	1	19	19	2	1	4	1	3	1	4		0	3	0	11000	11000	0	0	0	0	0	2	2	2
1	2	2444	2	3	3	2	0	1	0	99	99	99	99	0		99		99		99	0	1	0	99	1	1	26	26	2	3	4	1	3	4	4		0	5	0	13000	13000	0	0	0	0	0	2	2	0
1	1	1319	1	5	4	2	1	0	0	99	99	99	99	0		99		99		99	0	1	0	99	1	0	18	18	2	1	99	1	2	1	4	1	1	3	0	5000	5000	0	0	0	0	0	0	0	0
2	1	448	1	5	3	2	0	0	0	99	99	99	99	0		99		99		99	0	1	0	99	1	1	28	28	2	3	3	1	4	4	4		0	1	1	13000	13000	0	0	1	0	0	2	2	1
2	1	582	1	5	4	2	1	0	0	99	99	99	99	0		99		99		99	0	1	0	99	1	1	21	21	2	2	4	1	3	1	4	0	0	1	1	8500	8500	0	0	0	0	0	0	2	0
1	1	2223	2	2	3	2			0	99	99	99	99	0		99		99		99	0	1	0	99	1	1	19	19	2	1	3	99	3	1	4		0	1	1	15000	15000	1	0	1	0	0	2	2	2
2	1	1410	1	5	3	2	0	0	0	99	99	99	99	0		99		99		99	1	0	1	1	1	99	20	20	2	2	4	1	3	1	4		0	3	0			99	0	0	0	0	1	1	1
1	1	2069	1	5	3	2			0	99	99	99	99	0		99		99		99	1	0	0	99	0	99	18	18	2	1	1	1	3	4	4		0	1	1			99	0	99	99	99	1	1	1
2	1	2472	2	1	3	2	0	0	0	99	99	99	99	0		99		99		99	1	0	0	0	0	0	20	20	2	2	4	1	3	1	4	0	0	2	0			99	0	1	0	0	0	0	0
1	1	1650	1	5	4	2	1	1	0	99	99	99	99	0		99		99		99	1	0	1	0	1	0	99	31	2	4	4	99	4	5	4		0	3	0			99	0	1	0	0	1	1	1
1	1	1468	1	5	4	2	1	1	0	99	99	99	99	0		99		99		99	1	0	0	0	1	0	99	28	2	3	4	99	2	5	4		0	1	1			99	0	1	0	0	1	1	1
2	1	1476	1	5	3	2	0	0	0	99	99	99	99	0		99		99		99	99	99	99	99	1	99	23	23	2	2	4	1	2	3	4	0	0	3	0			99	0	0	0	0	2	2	2
1	1	695	1	5	3	2	0	0	0	99	99	99	99	0		99		99		99	1	0	1	0	0	1	21	21	2	2	4	1	3	1	4		0	2	0	8000	8000	0	0	99	0	0	2	2	1
3	2	1642	2	3	3	2	0	0	0	99	99	99	99	0		99		99		99	1	0	0	99	1	1	38	38	2	4	4	1	4	4	4	0	0	1	1	30000	30000	1	0	1	0	0	2	1	0
2	1	1666	1	5	3	2		0	0	99	99	99	99	0		99		99		99	1	0	1	0	0	1	20	20	2	2	4	1	3	1	4		0	1	1			99	0	1	1	0	99	1	1
2	1	176	1	5	3	2	0	0	0	99	99	99	99	0		99		99		99	1	0	1	0	0	1	24	24	2	2	4	1	4	4	4	0	0	1	1	12000	12000	0	0	1	97	97	2	2	0
2	1	1296	1	5	3	2	0	0	0	99	99	99	99	0		99		99		99	0	1	0	99	1	1	18	18	2	1	4	1	3	1	4	0	0	1	1	3000	3000	0	0	0	0	0	1	2	1
2	1	2485	1	5	3	2	0	0	0	99	99	99	99	0		99		99		99	0	1	0	99	1	0	32	32	2	4	4	1	2	3	4	0	0	3	0	20000	20000	1	0	1	0	0	2	2	2
3	1	32	1	5	3	2	0		0	99	99	99	99	0		99		99		99	0	1	0	99	1	1	25	25	2	3	4	1	99	4	4		0	2	0	25000	25000	1	0	99	0	0	2	2	0
2	1	1711	1	5	3	2		1	0	99	99	99	99	0		99		99		99	1	0	1	1	1	0	21	21	2	2	4	1	3	1	4		0	2	0			99	99	99	99	99	0	0	1
1	1	597	1	5	3	2	0	0	0	99	99	99	99	0		99		99		99	1	0	0	99	1	1	31	31	2	4	4	1	4	4	4	0	0	5	0	20000	20000	1	0	0	0	0	99	99	0
1	1	993	1	5	4	2	1	1	0	99	99	99	99	0		99		99		99	1	0	1	0	1	1	48	48	2	4	4	1	3	4	4		0	1	1	50000	50000	1	0	0	0	0	2	2	1
2	1	518	1	5	3	2	0	0	0	99	99	99	99	0		99		99		99	1	0	0	99	1	1	20	20	2	2	4	1	3	1	4	0	0	1	1			99	0	1	0	0	2	2	2
2	1	38	1	5	4	2	1	0	0	99	99	99	99	0		99		99		99	1	0	0	99	1	1	21	21	2	2	4	1	3	1	4	0	0	1	1			99	0	1	0	0	0	1	0
3	1	1213	1	5	3	2			0	99	99	99	99	0		99		99		99	0	1	0	99	1	0	27	27	2	3	4	1	4	5	4	0	0	1	1	16000	16000	1	0	1	0	0	1	99	1
2	1	2090	1	5	3	2	0	0	0	99	99	99	99	0		99		99		99	1	0	0	0	1	1	19	19	2	1	4	99	3	1	4	0	0	2	0			99	0	1	0	0	99	99	99
1	1	1745	1	5	3	2	0	0	0	99	99	99	99	0		99		99		99	0	1	0	99	1	0	35	35	2	4	3	1	3	4	99	0	0	1	1			99	0	0	0	0	2	2	2
1	2	659	2	3	4	2	1	0	0	99	99	99	99	0		99		99		99	0	1	0	99	0	1	33	33	2	4	4	1	1	4	4	0	0	5	0	11000	11000	0	0	0	0	0	2	1	1
1	1	2142	1	5	4	2	1	1	0	99	99	99	99	0		99		99		99	1	0	0	99	1	0	99	21	2	2	3	1	3	4	4		0	2	0	10000	10000	0	0	0	0	0	1	1	1
1	1	2229	1	5	4	2	1	0	0	99	99	99	99	0		99		99		99	1	0	1	0	1	0	99	18	2	1	3	3	3	5	4		0	2	0			99	0	0	0	0	1	1	1
1	1	1782	1	5	3	2	0	0	0	99	99	99	99	0		99		99		99	1	0	1	1	0	1	99	25	2	3	4	1	4	4	4		0	2	0	30000	30000	1	99	1	0	0	1	1	1
2	1	596	1	5	3	2	0	0	0	99	99	99	99	0		99		99		99	1	0	0	0	1	1	23	23	2	2	4	1	4	4	4		0	1	1			99	0	1	0	0	2	2	0
2	1	1095	1	5	3	2	0	0	0	99	99	99	99	0		99		99		99	1	0	0	0	1	0	21	21	2	2	4	1	3	1	4	0	0	1	1	10000	10000	0	1	0	0	0	2	2	2
3	1	2321	1	5	4	2	1	1	0	99	99	99	99	0		99		99		99	1	0	0	99	0	0	23	23	2	2	4	1	2	99	4	0	0	1	1			99	0	1	0	0	2	2	1
1	1	281	1	5	3	2	0	0	0	99	99	99	99	0		99		99		99	1	0	0	0	1	1	99	29	2	3	4	1	3	5	4		0	3	0	15000	15000	1	0	1	0	0	1	1	1
1	1	1751	1	5	3	2	0	0	0	99	99	99	99	0		99		99		99	1	0	0	0	0	0	21	21	2	2	4	1	3	1	4		0	1	1			99	1	1	0	0	2	2	1
2	1	1124	1	5	3	2	0	0	0	99	99	99	99	0		99		99		99	1	0	0	0	1	1	21	21	2	2	4	1	3	1	4	0	0	2	0	0	2500	0	0	1	0	0	2	2	2
3	1	1563	1	5	3	2	0	0	0	99	99	99	99	0		99		99		99	0	1	0	99	1	1	39	39	2	4	4	1	3	4	4	0	0	5	0	50000	50000	1	0	1	0	0	2	2	0
1	1	484	1	5	3	2			0	99	99	99	99	0		99		99		99	1	0	0	99	0	0	32	32	2	4	4	1	4	4	4	0	0	1	1	17500	17500	1	0	1	0	0	1	1	1
2	2	435	1	5	3	2	0	0	0	99	99	99	99	0		99		99		99	1	0	1	1	1	1	25	25	2	3	4	1	3	4	4		0	5	0			99	0	1	3	3	99	99	99
3	1	466	1	5	4	2	1	0	0	99	99	99	99	0		99		99		99	0	1	0	99	1	99	41	41	2	4	4	1	3	4	4		0	1	1			99	0	1	0	0	1	99	99
1	1	1230	1	5	4	2	1	1	0	99	99	99	99	0		99		99		99	1	0	1	0	1	1	99	40	2	4	4	99	4	99	4		0	1	1			99	0	1	0	0	1	1	1
2	1	493	1	5	3	2	0	0	0	99	99	99	99	0		99		99		99	1	0	1	0	1	1	21	21	2	2	4	1	3	4	4		0	1	1	9000	9000	0	0	0	0	0	1	1	1
1	1	726	1	5	3	2	0	0	0	99	99	99	99	0		99		99		99	1	0	0	0	1	0	21	21	2	2	4	1	3	1	4		0	2	0			99	0	1	0	99	99	99	99
1	2	2238	1	5	3	2			0	99	99	99	99	0		99		99		99	99	99	99	99	0	99	35	35	2	4	2	1	2	5	4	1	1	2	0	6000	6000	0	99	99	99	99	99	99	99
3	1	2157	1	5	3	2	0	0	0	99	99	99	99	0		99		99		99	1	0	1	1	1	0	26	26	2	3	3	1	3	4	4		0	2	0	13000	13000	0	0	1	0	0	1	1	2
2	1	152	1	5	3	2	0	0	0	99	99	99	99	0		99		99		99	1	0	0	0	0	1	20	20	2	2	4	1	3	1	4	0	0	2	0	4000	4000	0	0	0	0	0	1	2	1
3	1	896	3	5	3	2			99	1	99	99	99	1		1	3	0		99	99	99	99	99	0	99		27	2	3	99	99	99	99	99		0	99	99			99	99	99	99	99	99	99	99
[truncated: 505 more rows]
[truncated: 31 more columns]
